# Supplementary material for: The ecological roots of human susceptibility to social influence: a pre-registered study investigating the impact of early-life adversity
Source: R Soc Open Sci. 2019 Jan 9;6(1):180454. doi: 10.1098/rsos.180454 (PMC6366227; doi:10.1098/rsos.180454)
Supplement: Data_MatlabScripts_RScripts_PilotStudy_ReplicationStudy [file rsos180454supp2.zip]

Archive with 23 entries (12 files):
- Replication Study/
- Replication Study/1_Data_preprocessing/
- Replication Study/3_Analyzing_outcome_measures/
- Replication Study/3_Analyzing_outcome_measures/.Rhistory
- Replication Study/4_Meta-analysis/
- Replication Study/4_Meta-analysis/metanalysis.R
- Replication Study/5_Detecting_slope_outliers/
- Pilot Study/
- Pilot Study/1_Data_preprocessing/
- Pilot Study/1_Data_preprocessing/data_preprocessing.m
- Pilot Study/1_Data_preprocessing/preprocessed_DATA.mat
- Pilot Study/1_Data_preprocessing/rawData.xlsx
- Pilot Study/2_Calculating_outcome_measures/
- Pilot Study/2_Calculating_outcome_measures/out_sample.mat
- Pilot Study/3_Analyzing_outcome_measures/
- Pilot Study/3_Analyzing_outcome_measures/.Rhistory
- Pilot Study/3_Analyzing_outcome_measures/dataforR.csv
- Pilot Study/4_Bootstrapping_data_simulations/
- Pilot Study/4_Bootstrapping_data_simulations/dataforR.csv
- Pilot Study/4_Bootstrapping_data_simulations/logfit.m
- Pilot Study/4_Bootstrapping_data_simulations/sigmoid.m
- Pilot Study/5_Detecting_slope_outliers/
- Pilot Study/5_Detecting_slope_outliers/slopeOutliers.xlsx
