# Supplementary material for: The ecological roots of human susceptibility to social influence: a pre-registered study investigating the impact of early-life adversity
Source: R Soc Open Sci. 2019 Jan 9;6(1):180454. doi: 10.1098/rsos.180454 (PMC6366227; doi:10.1098/rsos.180454)
Supplement: Data_MatlabScripts_RScripts_PilotStudy_ReplicationStudy [file rsos180454supp2.zip › Replication Study/4_Meta-analysis/metanalysis.R]

#########################
##### META-ANALYSIS #####
#########################

rm(list=ls()) #clean all

##### LOAD LIBRARIES ####
library(metafor)


###################### Adjustment Scores ######################

##### Childhood environment variables #####
# rma(Beta Pilot Study 1, Beta Pre-registered Study 2), se(SD Pilot Study 1, SD Pre-registered Study 2)
meta_cHarsh <- rma(yi = c(0.1006796,0.0180766), sei = c(0.04875886, 0.03053583), method = "ML")
meta_cUnpr <- rma(yi = c(0.1310324,0.0371302), sei = c(0.04815281, 0.03046879), method = "ML")
meta_cAdv <- rma(yi = c(0.0852207,0.0196210), sei = c(0.02906666, 0.01817557), method = "ML")

meta_cHarsh <- rma(yi = c(0.1006796,0.0180766), sei = c(0.04875886, 0.03053583), method = "FE")
meta_cUnpr <- rma(yi = c(0.1310324,0.0371302), sei = c(0.04815281, 0.03046879), method = "FE")
meta_cAdv <- rma(yi = c(0.0852207,0.0196210), sei = c(0.02906666, 0.01817557), method = "FE")

summary(meta_cHarsh)
summary(meta_cUnpr)
summary(meta_cAdv)

forest(meta_cHarsh)
forest(meta_cUnpr)
forest(meta_cAdv)

funnel(meta_cHarsh)
funnel(meta_cUnpr)
funnel(meta_cAdv)

contributions <- 1/meta_cUnpr$vi/sum(1/meta_cUnpr$vi) * 100
cbind(contributions)
barplot(contributions, xlim = c(0, 100), las = 1, horiz = T, col = "royalblue")


###################### Delta Parameter ######################

##### Childhood environment variables #####
meta_cHarsh_Delta <- rma(yi = c(0.04146641,0.00699722), sei = c(0.02001974, 0.01266912), method = "ML")
meta_cUnpr_Delta <- rma(yi = c(0.04965322,0.01533998), sei = c(0.01986355, 0.01264050), method = "ML")
meta_cAdv_Delta <- rma(yi = c(0.03351265,0.00793883), sei = c(0.01197112, 0.04316610), method = "ML")

meta_cHarsh_Delta <- rma(yi = c(0.04146641,0.00699722), sei = c(0.02001974, 0.01266912), method = "FE")
meta_cUnpr_Delta <- rma(yi = c(0.04965322,0.01533998), sei = c(0.01986355, 0.01264050), method = "FE")
meta_cAdv_Delta <- rma(yi = c(0.03351265,0.00793883), sei = c(0.01197112, 0.04316610), method = "FE")

summary(meta_cHarsh_Delta)
summary(meta_cUnpr_Delta)
summary(meta_cAdv_Delta)

forest(meta_cHarsh_Delta)
forest(meta_cUnpr_Delta)
forest(meta_cAdv_Delta)

funnel(meta_cHarsh_Delta)
funnel(meta_cUnpr_Delta)
funnel(meta_cAdv_Delta)

contributions_Delta <- 1/meta_cUnpr_Delta$vi/sum(1/meta_cUnpr_Delta$vi) * 100
cbind(contributions_Delta)
barplot(contributions_Delta, xlim = c(0, 100), las = 1, horiz = T, col = "royalblue")


###################### Sigma Parameter ######################

##### Childhood environment variables #####
meta_cHarsh_Sigma <- rma(yi = c(0.0628238,0.0060944), sei = c(0.05079358, 0.01965386), method = "ML")
meta_cUnpr_Sigma <- rma(yi = c(0.1011508,0.0323463), sei = c(0.05027425, 0.01899291), method = "ML")
meta_cAdv_Sigma <- rma(yi = c(0.0603078,0.0139329), sei = c(0.03050630, 0.01151708), method = "ML")

meta_cHarsh_Sigma <- rma(yi = c(0.0628238,0.0060944), sei = c(0.05079358, 0.01965386), method = "FE")
meta_cUnpr_Sigma <- rma(yi = c(0.1011508,0.0323463), sei = c(0.05027425, 0.01899291), method = "FE")
meta_cAdv_Sigma <- rma(yi = c(0.0603078,0.0139329), sei = c(0.03050630, 0.01151708), method = "FE")

summary(meta_cHarsh_Sigma)
summary(meta_cUnpr_Sigma)
summary(meta_cAdv_Sigma)

forest(meta_cHarsh_Sigma)
forest(meta_cUnpr_Sigma)
forest(meta_cAdv_Sigma)

funnel(meta_cHarsh_Sigma)
funnel(meta_cUnpr_Sigma)
funnel(meta_cAdv_Sigma)

contributions_Sigma <- 1/meta_cUnpr_Sigma$vi/sum(1/meta_cUnpr_Sigma$vi) * 100
cbind(contributions_Sigma)
barplot(contributions_Sigma, xlim = c(0, 100), las = 1, horiz = T, col = "royalblue")
