# Supplementary material for: The ecological roots of human susceptibility to social influence: a pre-registered study investigating the impact of early-life adversity
Source: R Soc Open Sci. 2019 Jan 9;6(1):180454. doi: 10.1098/rsos.180454 (PMC6366227; doi:10.1098/rsos.180454)
Supplement: Data_MatlabScripts_RScripts_PilotStudy_ReplicationStudy [file rsos180454supp2.zip › Pilot Study/1_Data_preprocessing/data_preprocessing.m]

close all
clear all

preRatings = xlsread('rawData',1);
postRatings = xlsread('rawData',2);
feedCondition = xlsread('rawData',3);
trialOrder = xlsread('rawData',4);

subjNum = 125;
subjList = (1:1:subjNum)';

init = nan(subjNum,24);
dat = [];

z = 24;

w = nan(z,7);

dat = w;

dat_full = [];

for x = 1:size(init,1)
    
    for y = 1:(size(init,2))
        dat(y,1) = subjList(x);
        dat(y,2) = preRatings(x,y)';
        dat(y,3) = postRatings(x,y)';
        dat(y,4) = feedCondition(x,y)';
        dat(y,6) = trialOrder(x,y)';
        dat(y,8) = dat(y,3)-dat(y,2);


        
        if dat(y,4) == 2 && dat(y,8)>0     % 1 = rating adjustment for +2 group devation
            dat(y,9) = 1;
        elseif dat(y,4) == 3 && dat(y,8)>0     % 1 = rating adjustment for +3 group devation
            dat(y,9) = 1;
        elseif dat(y,4) == -2 && dat(y,8)<0     % 1 = rating adjustment for -2 group devation
            dat(y,9) = 1;
        elseif dat(y,4) == -3 && dat(y,8)<0     % 1 = rating adjustment for -3 group devation
            dat(y,9) = 1;
        elseif dat(y,4) == 0 && dat(y,8)==0     % 1 = rating adjustment for 0 group devation
            dat(y,9) = 1;
        elseif dat(y,4) == 4 && dat(y,8)==0     % 1 = rating adjustment for no feedback
            dat(y,9) = 1;
        else
            dat(y,9) = 0;
        end
    end

        eval(sprintf('save(''\\%d.mat'',''dat'')',x))  
            
        dat_full = cat(1,dat_full,dat);

end

dat_full = dat_full;

    save('\preprocessed_DATA.mat','dat_full');
