# Supplementary material for: The ecological roots of human susceptibility to social influence: a pre-registered study investigating the impact of early-life adversity
Source: R Soc Open Sci. 2019 Jan 9;6(1):180454. doi: 10.1098/rsos.180454 (PMC6366227; doi:10.1098/rsos.180454)
Supplement: Data_MatlabScripts_RScripts_PilotStudy_ReplicationStudy [file rsos180454supp2.zip › Pilot Study/1_Data_preprocessing/rawData.xlsx]

## Sheet: Part_Test_Ratings_Post Order
5	3	5	7	7	2	5	2	2	5	7	3	6	6	8	5	7	6	6	1	3	1	3	3
6	4	4	4	3	4	5	4	4	6	5	4	4	5	6	6	5	5	4	6	5	5	5	5
6	4	4	4	4	4	6	7	4	6	5	2	2	4	5	4	6	3	7	4	5	5	3	3
4	5	6	4	5	5	6	5	4	4	5	4	5	3	5	5	5	6	5	3	4	5	3	5
5	5	6	4	4	4	3	6	6	5	4	5	6	4	3	5	5	4	5	6	5	7	6	3
5	4	3	3	4	4	3	5	2	4	3	7	4	3	5	3	3	4	5	2	4	6	7	3
6	6	5	7	5	6	6	4	4	4	6	5	4	6	6	5	6	6	5	4	6	5	6	6
7	5	5	6	6	6	7	5	4	5	5	5	5	6	5	6	6	5	6	6	5	5	5	6
6	2	4	1	2	3	8	3	4	7	5	5	4	6	5	5	4	4	4	4	5	1	7	3
1	3	4	2	3	3	6	6	2	4	5	4	3	6	4	1	7	2	5	4	3	3	6	4
4	4	4	4	4	4	4	5	5	5	4	4	4	5	4	5	6	5	6	3	6	5	4	5
4	4	4	4	5	4	4	4	5	4	3	4	4	5	4	4	4	4	3	3	4	4	5	5
4	1	6	5	5	3	3	2	4	4	3	2	7	1	4	7	6	4	2	3	5	2	3	4
7	5	4	2	4	5	4	5	3	6	3	2	7	6	4	6	3	1	4	4	6	3	2	5
6	4	5	7	5	5	6	5	5	5	5	5	6	5	5	5	7	5	4	6	6	7	5	5
5	3	4	4	5	4	6	3	4	3	1	5	4	5	4	4	7	6	4	5	6	3	5	3
5	5	4	5	5	5	3	7	4	5	5	5	6	5	4	5	7	5	5	5	5	4	5	5
6	5	4	3	4	7	4	6	3	3	3	5	4	6	5	5	7	5	6	3	4	6	5	4
5	6	7	7	5	3	7	4	4	4	3	2	8	8	8	6	4	3	8	8	2	5	7	4
8	3	5	6	7	4	5	2	1	3	2	4	3	3	6	3	1	4	1	4	2	4	6	1
6	6	6	3	7	7	6	4	6	6	6	5	7	7	7	7	6	5	6	6	8	5	7	6
6	3	5	7	2	8	2	4	4	5	6	4	4	5	7	1	3	4	1	5	2	5	6	3
8	5	3	6	6	7	5	3	2	5	8	8	3	4	6	7	5	6	3	8	7	8	5	6
3	3	7	4	5	8	3	3	5	4	7	6	6	8	5	6	6	4	4	7	6	4	4	4
3	4	2	3	2	3	5	5	4	5	4	5	2	2	6	6	1	6	6	4	1	7	2	1
8	7	5	5	4	8	6	5	7	5	4	7	6	6	6	8	8	7	8	4	6	4	4	6
7	5	3	4	5	5	4	5	6	7	6	8	3	4	5	7	2	1	3	5	7	5	6	1
5	6	3	6	1	4	5	3	3	6	7	1	2	4	2	7	4	2	3	5	4	5	7	3
5	4	5	4	4	3	5	6	5	3	3	3	2	5	5	6	6	5	6	5	6	5	5	5
6	7	8	3	6	5	4	7	5	2	5	7	5	6	5	7	5	8	7	5	4	5	3	6
6	7	6	5	6	5	6	5	6	6	5	6	6	5	4	7	6	6	5	6	5	6	5	5
5	7	7	5	6	4	5	6	5	5	6	5	6	4	5	5	4	4	6	6	6	4	6	5
3	2	4	3	2	5	6	5	2	2	5	3	2	1	6	7	4	5	5	4	3	6	6	3
5	7	6	7	3	8	5	6	2	6	4	2	3	7	8	5	8	4	3	7	8	5	2	6
5	7	6	7	6	6	7	5	5	4	5	5	5	6	7	3	5	5	4	6	6	7	6	3
5	5	2	3	3	5	6	2	2	3	6	6	3	3	5	5	5	4	3	4	2	2	3	5
8	8	4	4	7	2	7	1	4	5	8	6	7	6	1	6	8	4	7	6	5	6	4	1
6	3	5	6	5	6	4	8	5	5	5	4	7	7	7	5	7	6	5	3	6	6	6	6
6	5	7	7	3	6	3	4	4	3	4	3	4	5	6	5	5	5	7	6	5	6	3	7
1	2	1	1	1	5	6	3	2	4	3	3	2	1	3	7	7	1	4	2	5	4	4	1
5	6	5	4	4	5	6	4	5	4	5	6	5	4	4	4	5	6	6	5	5	5	5	5
4	5	6	4	7	6	4	5	4	5	6	7	5	4	6	5	4	4	4	6	5	6	5	5
6	7	6	7	7	7	6	7	6	6	5	6	4	6	6	6	7	7	6	7	5	7	7	7
3	4	5	5	4	2	5	5	4	5	2	3	3	6	3	3	2	5	4	4	3	3	4	2
7	6	5	4	3	6	5	5	4	6	4	5	5	4	6	5	7	5	5	5	6	6	7	6
5	6	5	6	4	5	6	5	4	5	6	6	3	6	4	5	5	5	6	5	4	5	5	4
5	3	3	3	4	5	3	3	3	7	4	5	5	4	3	8	6	6	5	3	5	4	6	2
5	4	6	6	4	4	4	4	4	4	5	4	5	7	5	4	4	5	3	4	5	4	3	3
5	6	5	5	5	7	5	5	5	4	6	5	4	5	3	6	4	3	2	4	4	6	4	3
6	1	1	6	5	5	6	6	7	5	8	1	4	6	4	4	8	3	5	2	7	8	6	3
3	2	2	3	5	2	6	6	6	4	5	4	6	6	4	4	6	5	6	4	6	5	4	6
4	5	4	3	5	3	2	4	3	5	4	4	3	4	5	4	3	5	3	5	3	5	2	2
7	5	4	4	2	3	4	6	3	2	7	8	3	5	3	5	2	4	5	3	8	3	4	4
6	6	4	6	4	4	7	4	5	4	3	6	6	5	7	7	4	5	7	5	5	8	7	6
7	4	6	3	1	5	6	6	5	5	7	8	5	4	8	4	7	4	2	5	2	3	3	3
5	4	5	2	6	4	4	3	4	4	2	4	4	6	3	2	4	1	1	5	6	2	4	3
6	5	5	6	7	5	6	5	6	5	3	4	7	6	5	5	6	7	6	7	2	3	6	5
5	2	3	4	1	5	4	2	2	3	1	5	3	2	3	3	6	5	6	5	3	5	5	5
6	3	7	5	5	3	4	5	4	2	2	4	6	5	4	3	4	7	5	5	4	6	7	3
7	5	6	6	5	5	6	6	6	5	7	6	7	6	6	5	6	6	6	6	5	6	5	5
3	7	3	4	2	6	5	6	6	5	4	4	5	5	6	3	6	2	3	2	5	7	6	3
4	3	4	5	5	3	3	5	4	3	5	3	5	4	5	4	4	4	6	4	3	4	4	5
4	4	5	7	6	2	5	5	3	6	3	2	3	4	3	3	3	4	1	5	3	4	2	4
5	2	4	5	6	3	7	5	7	6	6	5	6	7	6	5	3	7	6	6	4	4	5	7
6	4	5	6	6	6	5	5	7	5	5	7	6	4	6	6	5	6	5	6	6	6	5	7
3	5	8	8	8	1	4	2	4	1	6	1	7	3	7	3	2	1	5	4	1	1	7	1
3	5	4	4	5	6	4	2	2	4	5	6	4	7	3	3	2	3	6	4	3	2	6	6
4	4	2	5	1	1	7	3	1	4	7	6	4	6	5	1	4	1	7	6	3	7	3	6
6	6	3	4	4	8	3	4	5	7	4	5	2	6	4	6	5	5	3	4	7	5	5	2
4	3	3	2	2	4	4	3	3	4	4	5	3	6	3	5	4	3	4	2	2	4	4	4
7	5	6	6	6	6	5	5	6	6	5	6	7	7	4	4	4	5	4	6	6	6	5	5
6	4	5	5	5	6	4	7	5	5	6	6	7	6	5	6	6	6	6	6	5	7	4	7
6	4	5	5	4	5	5	5	5	5	4	5	5	5	5	6	4	6	6	5	5	5	6	4
3	2	6	6	6	5	8	2	6	3	4	4	8	5	7	7	5	6	4	4	7	4	4	2
5	4	3	2	4	4	5	6	4	4	4	5	6	6	4	5	4	4	6	5	5	5	3	5
4	4	6	6	5	5	5	6	5	5	5	6	6	6	5	6	6	4	5	6	4	6	6	5
4	6	4	4	5	4	6	5	3	4	4	4	7	5	3	3	4	4	5	5	5	6	5	5
7	8	6	7	6	7	6	7	6	5	6	5	7	6	5	7	6	6	6	5	6	7	6	7
6	6	3	3	3	6	5	4	5	6	5	4	4	4	4	6	4	5	3	4	6	5	7	5
2	2	6	6	7	5	3	4	7	6	6	4	6	3	5	5	1	6	5	7	4	7	5	5
2	4	5	5	5	7	3	4	3	6	3	5	3	5	4	7	8	8	6	7	6	3	6	6
6	4	8	8	3	3	4	6	4	2	2	4	4	7	8	5	1	4	4	5	5	2	5	8
5	3	2	3	6	4	3	6	2	3	6	6	4	5	6	3	5	3	7	7	4	3	6	3
2	5	4	2	4	2	3	5	4	1	2	1	4	2	6	2	2	3	4	3	5	3	2	4
5	4	4	7	6	3	6	4	6	4	5	6	6	7	5	5	4	6	4	5	4	7	4	7
5	3	2	5	1	4	2	3	7	2	6	4	4	1	3	3	6	2	5	3	3	4	5	2
8	8	4	4	8	7	5	2	7	7	6	5	6	1	4	2	4	4	8	2	8	6	7	6
3	4	5	3	8	5	4	5	3	8	6	3	2	3	3	3	5	5	8	4	6	2	4	7
4	5	5	5	5	4	5	5	5	4	4	4	4	3	4	4	4	5	4	5	5	5	4	5
4	4	5	3	4	5	4	3	5	4	3	4	4	4	5	6	5	3	4	5	4	5	4	5
5	3	5	3	2	3	3	7	6	5	4	6	3	6	3	4	5	3	3	3	5	4	4	6
5	3	3	4	4	5	2	4	5	5	4	4	5	4	5	4	4	4	5	4	4	3	6	2
6	3	6	6	7	3	4	5	3	7	2	6	7	5	5	4	4	3	4	6	3	2	5	5
5	4	7	5	5	6	6	4	4	5	6	5	4	6	6	5	5	5	7	5	7	5	3	5
5	5	3	6	5	2	5	5	6	6	4	5	3	3	6	3	7	7	1	5	5	6	3	2
4	5	3	4	4	6	4	7	6	5	4	5	5	4	4	5	5	5	6	4	4	7	5	4
4	5	3	5	5	3	1	1	3	1	3	5	5	3	2	3	5	5	4	6	3	8	4	5
6	6	8	6	8	7	6	7	6	8	6	8	6	4	5	4	6	7	5	7	5	8	6	5
5	6	6	4	4	4	5	5	4	5	6	4	5	4	4	6	5	4	7	3	6	3	5	5
2	1	5	4	4	2	3	4	2	2	1	3	3	5	3	4	2	5	5	2	2	3	3	4
5	5	5	5	4	5	5	5	5	3	4	5	6	3	5	4	3	4	3	5	5	4	5	3
6	4	5	6	6	5	6	3	6	5	6	6	4	3	6	5	6	5	3	4	6	6	6	5
4	4	4	4	4	4	4	4	4	5	5	4	4	4	4	4	4	5	4	4	4	4	4	4
5	6	6	6	5	5	3	6	5	5	6	6	6	5	6	5	6	6	4	4	6	4	4	6
7	6	6	3	6	5	5	5	5	4	5	4	5	4	5	5	4	6	7	5	4	6	3	6
2	4	4	4	6	4	4	4	5	5	3	3	6	2	4	5	4	3	4	4	3	4	3	4
5	5	5	4	5	3	4	6	5	4	6	4	3	3	6	6	3	6	5	6	5	5	4	4
8	7	7	4	2	5	5	6	3	6	3	8	5	7	5	6	4	5	2	5	4	5	4	5
7	7	5	3	6	5	6	6	3	7	5	7	6	7	3	6	6	7	5	7	4	5	6	6
5	6	7	4	7	4	5	6	6	7	7	6	6	7	7	7	4	6	3	3	7	6	8	3
1	3	5	3	4	2	5	4	2	3	4	3	3	4	3	3	2	5	6	4	4	2	6	3
5	7	5	4	3	3	8	5	4	6	4	3	7	5	3	5	4	3	3	4	5	2	3	8
4	4	4	5	4	5	5	5	5	8	4	7	5	4	4	4	5	6	5	4	5	5	6	5
5	2	2	4	6	5	1	8	4	3	3	3	8	2	2	6	5	2	2	4	3	4	7	6
6	6	6	5	6	6	4	6	6	4	6	5	6	6	6	7	4	6	6	6	6	5	5	4
3	3	4	4	4	6	3	5	5	6	4	4	7	4	4	5	5	5	4	4	7	4	5	5
7	6	4	5	6	4	5	5	5	5	5	5	6	5	4	5	5	4	5	5	6	7	4	5
5	4	4	4	4	4	4	5	4	4	4	4	4	4	4	3	4	4	4	4	4	5	4	4
1	6	1	2	4	1	4	1	1	4	1	6	1	1	3	6	6	3	1	2	5	1	2	3
5	3	6	2	3	6	4	5	1	1	5	1	3	2	3	4	2	1	2	6	1	5	1	3
5	5	5	5	3	5	3	4	6	5	5	5	3	3	4	2	4	4	3	4	4	5	3	2
6	3	6	2	4	1	4	7	7	4	5	5	4	6	7	7	7	4	4	6	5	5	7	2
6	8	5	5	6	4	6	6	5	7	4	6	7	5	6	7	5	5	2	4	5	4	3	4
5	5	4	4	5	5	6	3	6	5	4	6	4	4	4	3	4	2	4	3	7	6	6	4
4	6	5	4	2	1	6	1	4	5	3	6	5	4	5	2	2	6	3	5	2	4	5	4

## Sheet: Part_PostTest_Ratings
5	2	3	5	4	2	3	1	2	7	8	2	4	4	7	5	6	4	6	1	7	3	2	3
5	5	4	5	4	4	4	4	5	5	4	4	6	4	6	4	4	5	6	6	4	5	5	4
4	6	4	4	5	2	4	5	5	3	5	3	3	4	3	2	3	3	5	3	3	6	3	2
2	5	6	2	5	5	3	5	6	4	7	4	7	5	5	5	8	3	2	6	5	8	5	3
5	7	6	5	6	5	3	6	5	6	4	5	4	4	4	5	3	4	7	7	4	6	3	3
4	3	1	3	6	1	4	3	1	6	4	5	3	2	6	4	5	2	5	2	3	4	5	4
4	5	6	6	5	4	5	6	4	4	6	4	4	4	4	3	5	4	5	4	5	4	7	4
5	6	5	6	6	7	7	5	5	5	6	5	5	6	5	6	5	7	5	5	6	5	7	5
6	2	2	1	4	3	8	3	4	7	4	4	4	4	4	5	3	6	5	2	4	1	6	2
2	6	4	1	5	3	7	6	4	3	8	6	2	5	4	3	4	3	4	4	3	5	6	5
5	6	4	6	5	4	4	6	2	4	6	3	4	4	6	5	6	4	7	4	6	4	4	6
4	4	3	4	5	4	3	4	5	4	4	5	4	4	4	3	3	4	3	4	4	5	4	5
4	2	6	7	6	5	5	2	4	4	2	3	6	1	2	4	3	6	2	2	7	2	4	4
3	7	4	3	5	3	6	3	7	5	2	7	3	6	3	6	5	4	6	3	6	5	3	5
6	3	8	5	6	3	2	5	5	8	8	5	3	5	7	3	7	2	6	4	3	5	3	5
6	3	4	4	5	3	5	1	3	4	1	5	4	3	4	5	5	7	2	5	2	4	4	2
4	5	4	3	6	3	5	5	4	5	6	6	5	5	5	5	6	5	5	5	5	4	6	5
5	6	4	4	5	7	3	6	4	2	2	3	5	4	3	5	4	3	4	3	4	6	5	5
5	3	7	6	3	3	7	5	3	3	7	5	6	6	6	7	6	3	5	7	3	4	7	5
5	6	4	4	2	5	3	4	2	6	3	2	3	4	2	1	6	2	3	4	1	4	3	5
4	8	6	5	7	4	5	4	3	6	5	8	6	5	4	7	3	8	3	3	8	4	5	3
5	4	4	5	3	7	4	4	6	7	5	2	3	4	6	5	3	5	6	3	2	6	6	3
8	3	6	7	4	4	7	3	4	6	7	8	5	2	5	7	6	8	3	7	2	8	5	7
6	3	5	4	7	8	3	5	6	5	3	5	4	8	5	6	6	4	4	6	6	6	4	5
3	5	3	6	2	3	5	5	3	2	2	6	3	5	5	4	5	4	5	6	1	1	2	3
8	7	5	5	6	7	4	6	6	3	3	3	7	6	6	8	6	5	7	5	6	5	5	4
7	5	3	5	4	5	4	5	7	4	6	8	1	2	1	7	6	1	4	5	7	3	6	3
3	2	6	6	2	4	3	2	5	7	6	5	1	4	5	6	3	4	2	5	3	5	3	4
5	3	4	4	4	4	5	5	5	4	2	2	2	4	6	6	6	6	5	4	5	4	5	6
5	8	8	6	4	4	5	2	7	6	8	6	6	6	8	4	6	3	7	6	5	7	4	3
7	6	6	7	6	5	6	6	5	7	6	5	6	4	6	6	5	5	7	6	5	6	5	5
6	6	5	6	3	4	6	5	4	7	6	5	4	3	4	4	3	5	8	8	6	4	5	6
3	2	5	6	3	4	5	3	4	6	3	3	2	2	6	7	2	4	7	4	1	4	6	2
6	8	7	7	3	7	3	3	6	2	6	2	6	5	8	3	7	7	5	4	3	5	1	3
6	5	6	5	6	7	5	6	4	5	5	6	7	8	4	5	6	7	6	6	7	4	5	6
3	5	2	3	2	3	5	3	1	6	3	4	1	3	3	5	1	3	3	4	2	2	1	3
3	8	7	7	2	1	7	6	8	1	6	3	4	4	1	6	8	6	7	7	2	8	5	3
6	5	6	3	6	5	7	4	7	5	6	6	6	4	4	7	6	6	5	6	4	6	6	5
5	6	7	5	6	5	4	5	5	4	6	5	4	4	6	6	5	7	6	6	5	6	5	7
1	3	2	2	3	4	5	3	2	2	1	1	2	3	3	8	7	1	3	1	2	2	3	1
5	6	5	4	4	6	6	5	6	3	5	5	5	4	4	4	5	5	5	5	6	4	5	5
6	5	6	5	5	5	5	5	4	6	6	5	5	6	6	5	4	5	3	5	5	6	5	6
6	6	6	7	7	7	6	7	7	6	7	7	7	7	6	7	7	6	6	7	6	7	7	7
2	4	2	3	3	2	3	4	5	3	2	4	2	3	4	5	4	6	3	3	4	4	4	3
6	5	5	5	4	5	4	4	4	5	6	4	6	4	4	4	5	4	3	4	6	5	5	5
5	3	4	4	7	7	4	5	1	5	5	4	3	8	7	3	5	2	6	7	4	8	5	5
6	5	4	3	5	5	3	4	4	7	3	5	4	4	3	8	5	4	5	4	3	3	4	4
5	4	4	5	4	2	5	4	2	5	4	4	3	3	2	2	2	3	2	2	2	4	3	3
4	7	6	6	6	6	6	5	3	3	6	4	4	5	4	5	4	4	2	5	4	7	3	3
7	4	5	1	7	6	8	8	4	7	2	4	6	3	8	5	6	4	7	5	8	6	1	5
3	4	6	4	3	3	6	6	6	4	3	6	4	6	3	3	6	2	4	6	6	3	3	3
4	4	3	5	5	3	3	4	3	5	4	2	4	5	2	3	4	4	5	5	4	2	3	2
6	3	2	4	3	3	2	4	2	2	5	8	3	2	2	4	3	5	6	5	4	3	3	3
6	5	4	3	5	5	5	4	4	6	3	6	6	4	5	6	3	7	6	5	4	8	6	5
8	6	7	3	6	6	5	5	7	6	5	7	8	4	7	1	5	7	3	6	4	6	7	3
4	3	1	1	3	3	2	4	3	2	2	1	3	8	5	4	4	3	1	4	5	5	7	1
6	6	6	7	6	5	5	4	5	6	3	6	5	6	3	6	6	7	6	6	3	3	4	7
4	2	4	2	3	5	2	3	3	4	4	4	5	4	3	4	6	5	7	3	3	4	5	7
6	4	5	4	6	1	5	3	5	3	4	2	3	3	4	5	5	4	5	6	6	4	7	5
6	5	6	4	5	5	4	7	5	5	6	5	4	5	4	5	5	5	5	6	6	7	5	6
3	5	3	3	2	7	6	7	3	4	5	6	2	3	6	5	5	6	2	3	5	5	5	3
5	3	5	4	5	5	4	4	3	5	4	4	3	4	3	4	3	4	4	3	4	3	3	4
6	5	6	7	5	3	4	5	5	6	2	4	3	4	6	6	5	3	4	6	4	3	5	4
7	2	5	5	7	7	8	8	8	2	6	3	8	7	8	8	2	7	6	8	2	3	2	7
5	6	5	5	6	5	4	5	6	6	5	7	5	6	5	5	3	4	6	5	5	5	5	4
3	8	5	8	7	2	2	7	1	1	6	3	6	3	7	3	5	4	7	4	5	6	8	1
3	5	5	3	4	5	5	6	5	4	3	7	5	6	3	1	2	3	5	4	5	4	3	2
2	3	5	5	1	1	6	3	3	4	6	1	1	5	2	2	3	6	6	7	4	6	2	3
4	7	4	5	6	8	3	5	4	6	3	4	2	5	5	7	4	5	4	6	6	5	7	2
3	4	2	3	4	5	4	4	3	4	4	5	3	5	3	4	3	4	3	3	3	3	4	4
6	6	5	4	6	5	6	6	6	5	5	6	6	5	6	4	6	5	6	4	6	5	4	6
5	4	5	5	4	6	6	6	6	5	5	6	6	5	7	6	6	5	5	5	6	6	5	6
5	5	5	5	5	5	4	6	6	5	5	5	5	5	5	4	5	5	5	6	5	4	5	4
5	6	6	5	7	5	7	7	6	6	6	6	7	4	6	5	3	3	3	5	7	4	5	6
3	3	5	3	5	4	5	5	5	5	4	6	6	4	4	4	4	5	6	3	5	4	3	6
4	5	6	6	5	4	5	5	6	5	6	6	5	5	6	5	6	5	4	5	4	5	5	6
5	5	6	5	7	4	5	6	4	4	4	4	7	4	4	3	6	4	5	6	6	4	4	5
6	7	6	6	7	6	7	6	6	7	7	6	7	7	6	6	6	7	7	6	7	6	7	6
6	5	4	3	4	5	4	4	5	4	5	5	6	5	5	5	6	5	4	4	5	3	7	5
5	2	6	4	7	2	3	3	8	4	3	5	4	6	5	3	1	5	5	7	2	6	3	2
5	2	6	5	5	3	7	6	3	3	5	4	7	5	6	3	5	7	8	6	6	3	7	7
6	6	8	7	2	2	5	2	7	7	5	3	5	7	6	4	2	4	2	8	2	3	2	2
4	3	2	5	6	5	4	5	2	3	6	6	5	7	4	4	6	3	7	6	4	3	5	4
2	3	3	5	6	4	3	3	5	3	5	4	5	2	5	4	2	1	4	2	4	4	2	1
5	6	4	6	7	6	6	5	4	6	6	5	6	6	6	5	7	7	4	6	6	7	6	6
3	2	3	4	2	3	4	3	5	3	5	2	1	1	5	4	4	3	3	3	4	3	3	2
8	7	3	4	8	7	6	2	6	7	8	3	5	2	1	1	3	5	7	3	7	8	5	6
5	3	6	5	7	5	4	5	3	8	6	2	3	5	4	2	5	5	7	6	3	4	4	7
5	4	5	5	4	5	4	5	5	4	4	3	3	4	4	4	4	5	3	5	3	4	3	4
4	3	5	4	4	5	3	4	5	3	4	5	4	6	5	6	4	3	5	5	4	6	5	6
5	3	4	4	2	3	3	6	4	7	3	8	2	6	2	5	3	8	3	6	3	2	4	7
4	3	3	4	4	4	3	4	4	4	3	4	3	4	4	3	2	3	6	3	5	3	4	3
3	4	6	6	6	6	5	7	5	6	2	7	5	3	6	4	5	2	5	4	2	4	4	4
4	3	4	6	6	5	5	4	5	7	6	7	4	4	6	5	5	4	5	6	5	5	3	4
3	4	3	4	3	2	5	4	2	4	4	4	2	4	3	4	3	3	2	2	2	4	3	3
4	5	4	6	6	6	4	5	5	5	4	3	4	4	3	5	4	3	4	4	4	4	5	4
4	6	3	2	5	4	4	3	5	3	1	7	4	5	3	5	4	2	4	8	4	5	3	8
5	5	6	6	7	8	3	5	4	6	6	5	4	5	4	4	4	4	5	5	6	6	5	4
4	6	7	4	4	5	6	5	4	7	5	4	4	5	4	7	5	5	5	4	5	4	4	5
4	2	5	4	2	1	1	4	3	4	3	1	4	2	4	4	3	3	5	3	2	1	1	2
4	3	4	3	3	3	4	4	4	3	4	3	3	4	4	4	4	4	3	5	5	4	4	4
6	6	6	6	5	6	7	6	6	6	7	6	7	5	6	6	6	6	6	6	6	7	6	6
4	4	4	4	4	4	4	4	4	4	4	4	4	4	4	4	4	4	4	4	4	4	4	4
8	5	5	4	3	5	3	5	5	6	4	6	4	3	5	6	4	5	6	6	4	5	7	6
5	7	5	2	6	6	7	6	6	5	5	2	2	5	5	5	4	4	3	3	6	4	4	5
3	4	4	3	4	5	3	3	4	3	4	3	4	4	4	3	6	4	4	2	3	3	4	4
6	4	7	6	4	3	6	6	4	5	6	5	3	3	6	5	4	5	4	4	7	6	4	3
7	7	6	3	4	5	4	6	3	6	5	7	6	8	6	5	5	7	2	7	4	5	6	4
6	7	7	7	6	7	6	5	6	6	5	6	4	6	3	5	5	6	6	6	3	5	6	7
7	4	5	5	6	4	5	7	5	6	4	3	5	7	7	6	6	2	4	3	6	5	4	3
6	5	6	3	2	2	5	3	2	3	4	3	2	2	3	2	3	4	5	3	5	6	4	5
3	7	4	2	5	4	6	5	4	6	4	4	2	3	3	3	4	7	5	2	4	4	4	6
4	4	4	4	4	4	4	4	4	8	4	5	5	6	4	4	4	4	4	4	4	4	4	4
3	3	1	5	3	3	6	6	5	2	3	2	5	6	3	4	6	7	2	6	4	5	7	6
6	5	5	6	5	6	4	6	6	6	4	6	5	6	4	5	6	6	4	6	5	7	5	7
4	4	5	7	5	6	4	5	5	6	4	4	7	5	4	4	4	3	5	5	6	4	5	4
5	5	5	6	4	4	5	6	5	5	5	5	6	7	5	6	5	7	6	6	7	7	6	6
4	5	4	4	6	5	5	2	4	4	4	5	4	3	4	3	4	4	4	5	5	6	6	6
1	2	1	4	1	1	3	1	1	3	1	3	1	1	2	2	1	3	1	1	2	1	4	1
4	3	3	4	4	4	4	2	2	3	3	2	2	2	4	3	3	2	3	3	2	4	2	3
4	4	3	4	3	5	5	5	5	4	5	6	4	4	5	4	3	4	5	4	5	5	3	3
6	2	6	4	5	4	5	6	3	3	3	6	3	5	1	7	6	5	5	5	4	6	5	1
5	6	6	6	4	6	3	5	3	7	6	3	3	3	5	6	6	6	6	6	7	7	6	4
5	3	3	3	6	4	4	4	7	5	5	5	4	6	5	3	4	4	6	4	7	6	6	5
3	2	3	5	5	2	5	4	6	4	2	6	5	3	4	2	4	5	5	3	4	5	5	3

## Sheet: Feedback_Condition
-2	4	4	-2	-2	0	0	4	0	3	0	4	0	-3	-3	3	0	-3	4	0	2	3	2	2
4	4	4	3	0	-3	-2	-3	2	0	4	0	2	-2	0	-3	4	3	3	2	-2	0	0	4
0	3	0	2	3	-3	-3	-2	3	4	4	0	0	2	-2	-3	4	4	0	0	-2	2	4	4
-2	4	0	-2	0	4	-3	0	2	4	2	0	2	4	0	0	3	-3	-3	3	4	3	4	-2
0	0	-3	3	0	2	4	-2	4	0	2	3	-2	4	4	0	4	3	-3	0	2	-2	-3	0
4	-2	4	0	2	-3	2	4	4	4	0	-3	-2	-2	3	2	3	-3	0	4	0	0	0	3
-2	0	3	4	0	-2	0	4	0	4	-3	2	3	4	0	-3	2	-3	-2	0	2	-3	0	4
4	0	4	0	0	-2	0	3	-2	0	0	4	4	4	-2	-3	2	3	-3	4	-3	3	2	2
-3	4	-3	4	4	0	4	-2	-2	0	4	2	2	-2	0	-3	3	2	0	3	0	3	0	4
4	4	2	0	4	-2	0	0	0	4	3	3	0	-3	2	2	-3	0	-2	3	4	4	-2	-3
2	4	4	3	2	-3	-2	2	-2	0	4	-3	4	-3	3	0	0	-2	0	4	0	0	4	3
2	4	-2	-3	0	0	4	3	4	2	0	3	3	-2	-2	-3	4	0	4	4	0	2	-3	0
4	2	0	0	4	-2	4	2	-3	3	0	0	-2	4	-2	-3	-3	3	4	4	0	0	3	2
4	2	-2	4	-3	3	0	0	3	-3	4	4	4	0	3	-2	2	0	-3	-2	0	0	2	4
2	4	3	-2	0	4	4	0	0	3	3	-2	-3	0	2	4	0	-3	2	4	-3	-2	4	0
0	0	4	-2	-3	0	-2	4	4	0	3	-3	0	-3	4	2	0	2	-2	3	4	2	3	4
-2	2	0	4	0	0	3	-2	4	-3	-3	4	2	4	3	0	0	-2	4	-3	0	3	4	2
0	2	3	2	-2	0	-3	0	4	-2	-2	0	3	4	-3	0	4	4	0	4	2	4	-3	3
2	0	4	-3	3	4	0	0	-3	-3	-2	3	4	4	-2	2	2	-2	4	0	4	0	0	3
-3	0	2	4	-3	-2	3	4	0	-2	4	4	2	4	0	0	4	-2	2	0	3	0	-3	4
-3	2	0	3	4	-2	2	0	0	0	2	3	4	4	-3	0	-3	3	-2	-2	0	0	4	-3
-2	3	-2	4	2	0	4	-3	2	2	-3	-2	0	4	4	3	0	0	3	-3	4	0	0	4
-2	0	2	-2	0	0	3	0	4	0	4	4	2	2	0	4	-3	4	3	4	-3	-3	3	-2
4	0	-3	-3	2	0	3	2	3	0	0	4	4	0	2	-3	-2	4	0	-2	-2	3	4	4
-2	3	2	0	4	-2	2	4	-3	-2	-3	0	3	0	0	4	4	-3	-3	3	4	0	0	4
4	0	2	3	0	-3	4	4	-2	3	-3	-3	2	0	2	0	0	-2	4	3	0	4	-2	4
0	0	4	-2	4	-3	3	2	0	-3	4	-2	-2	4	3	-3	3	4	4	2	0	-2	2	0
4	0	3	2	4	-3	3	4	4	-2	0	4	0	-2	2	0	-3	4	0	4	3	0	-3	2
0	3	-3	0	3	0	4	4	3	4	2	-2	2	0	4	0	4	4	-3	2	-3	-2	0	-2
4	4	-3	3	-2	0	2	-2	2	4	2	-3	3	0	0	-3	4	0	0	0	4	-2	3	4
0	4	4	3	2	0	-2	4	4	4	2	-3	0	-3	3	-2	2	0	-3	0	3	4	-2	0
-2	0	-2	4	4	2	3	-3	3	4	-3	0	2	2	0	0	3	4	0	0	4	-2	-3	4
0	0	3	4	4	2	4	-3	3	4	-2	4	0	4	-2	0	-3	4	-2	-3	0	2	0	2
2	4	2	-3	4	4	-2	-3	0	4	-2	0	4	-2	0	3	-3	3	3	0	4	0	0	0
0	0	4	-2	4	4	-3	4	0	3	2	4	-3	4	-2	0	-3	3	2	0	2	-2	0	3
-2	0	3	0	4	-3	2	2	2	4	-3	-3	0	-2	-2	0	4	0	4	4	4	4	2	3
4	0	3	4	-3	0	0	4	-2	4	-2	-3	-3	-2	0	0	0	2	0	4	3	2	-2	3
4	2	-2	4	4	-3	3	-2	2	2	3	4	0	-3	-3	3	-2	0	0	4	0	0	0	4
0	3	-2	4	3	4	2	-3	-2	4	2	4	0	-2	0	3	-3	2	-3	0	4	0	4	0
4	0	4	4	0	0	0	-2	2	0	4	2	4	3	-2	-3	-3	0	2	3	4	-2	3	4
2	0	4	-3	-2	2	2	0	0	4	4	4	3	0	4	-2	4	-3	0	-3	3	-2	0	3
4	2	-3	4	0	4	4	-3	2	2	4	0	3	0	-3	0	-2	-2	-2	4	3	0	3	0
2	4	-2	4	0	4	-3	-2	4	0	3	4	0	-2	-3	2	-2	-3	0	-2	-3	0	0	0
4	2	-3	-3	0	0	-2	-2	3	4	0	0	0	-2	4	3	4	0	4	-3	3	2	2	4
-2	-2	0	2	4	4	4	0	-3	0	3	3	-2	4	0	3	4	2	2	0	0	4	-3	-3
0	-3	4	-2	3	2	-2	4	-3	4	4	4	0	2	3	-2	0	-3	0	2	0	3	0	4
2	4	4	0	3	2	0	4	4	-2	0	3	0	-2	4	0	-3	4	0	-2	3	-3	-3	2
2	0	-3	4	-3	-2	3	-2	-3	2	2	3	4	0	4	0	-2	0	0	4	0	4	4	3
4	-2	3	4	0	4	-3	2	4	0	-3	0	0	4	-2	-2	0	0	3	2	3	2	-3	4
0	4	2	2	3	3	-2	0	-3	0	4	2	3	0	4	-3	-2	4	-3	0	0	4	4	-2
4	3	4	0	0	4	0	-3	0	-2	-3	3	-2	2	-2	0	2	4	2	4	0	3	-3	4
0	0	0	3	4	-2	0	4	4	0	-2	-3	3	2	-2	-3	2	4	3	2	2	0	-3	4
0	4	-2	-2	4	3	0	2	4	2	0	0	2	0	0	-3	3	3	-3	4	-3	-2	4	4
4	0	0	-3	2	3	-2	4	2	-2	4	-3	2	4	0	0	3	3	4	-2	4	0	-3	0
0	3	-2	-2	2	0	0	2	4	-2	0	4	4	3	4	-3	-3	0	4	-3	0	3	2	4
-2	-2	-3	4	4	2	4	3	3	0	0	-3	0	0	3	4	0	4	0	2	-3	4	2	4
4	3	4	2	-3	0	-2	-2	-2	3	2	4	4	0	0	-3	0	-3	4	0	2	4	0	3
0	2	0	0	4	-2	-2	3	4	0	2	-3	3	4	4	0	-3	3	4	-3	4	-2	0	2
4	-2	0	0	0	3	0	-2	0	4	2	2	-3	3	-3	3	-3	-3	2	0	-2	4	4	4
4	3	0	-2	-3	0	4	2	0	4	4	0	0	4	-3	3	-2	0	-2	2	0	2	-3	3
4	4	0	4	4	0	2	4	4	0	2	2	-3	-2	0	3	-2	3	-2	0	0	-3	-3	3
0	0	2	4	0	2	-2	2	0	3	4	3	-2	0	-3	-3	-2	0	-3	3	4	4	4	4
3	0	3	-2	0	4	2	4	3	-3	0	4	4	0	2	4	0	-3	4	-2	-2	-3	2	0
3	0	0	4	2	4	4	3	-2	-3	4	-2	2	0	4	-3	3	0	0	-3	2	4	0	-2
-3	-2	3	4	4	-2	2	0	0	2	3	-3	2	3	0	0	4	0	-2	0	4	0	-3	4
3	2	-3	0	-2	4	2	4	-2	3	4	2	-2	4	0	0	3	3	0	4	4	0	-3	0
4	4	0	-3	3	0	2	2	0	4	0	0	-2	4	3	4	2	3	-2	-2	0	4	-3	-3
3	2	0	-2	4	4	4	4	2	-3	-2	-3	0	2	3	0	-3	3	0	0	4	0	4	-2
4	2	4	0	-2	0	3	4	-3	-2	0	-3	2	4	2	-2	0	0	0	3	4	3	-3	4
-3	-2	4	4	2	0	0	4	-2	4	-3	0	0	-2	2	0	3	4	3	3	0	2	-3	4
0	2	4	-3	2	0	4	0	2	-3	-3	4	-2	0	3	-2	0	4	3	0	4	-2	4	3
-3	4	0	4	3	-2	3	4	2	0	0	-2	0	-3	2	2	4	4	0	4	3	-2	-3	0
4	2	-3	0	-2	0	-3	3	2	4	4	3	0	0	4	-3	2	4	0	3	4	-2	-2	0
4	3	2	0	0	0	4	3	0	4	4	2	0	-2	4	-3	-2	-3	2	3	0	-2	-3	4
-3	-3	0	0	4	-3	2	4	0	3	3	4	4	2	4	-2	-2	2	0	0	0	-2	4	3
-2	2	0	-2	4	4	-3	0	0	4	2	0	-2	0	2	4	4	3	3	-3	0	4	-3	3
4	0	3	3	4	-3	2	3	4	2	-2	-2	0	0	0	4	-3	4	4	-3	-2	0	2	0
-2	4	4	-3	2	-2	4	4	0	4	0	3	-3	0	0	-3	0	2	4	3	0	-2	2	-2
0	-2	2	4	4	4	-3	3	3	0	3	-2	0	0	4	-3	4	2	4	-3	2	-2	0	0
4	4	2	0	0	3	0	2	-3	-2	2	0	-3	3	0	-2	4	2	-2	4	0	4	3	-3
4	2	3	0	4	0	4	-2	2	0	2	-2	4	-3	3	-3	-3	4	0	4	-2	4	0	-3
0	-3	0	0	4	-2	2	-3	3	4	3	4	2	0	-3	-2	4	4	0	2	-2	3	0	4
-3	0	4	0	-2	3	0	2	3	0	-2	2	0	-3	4	4	4	3	4	4	-3	2	-2	0
0	0	2	4	0	4	2	0	-2	3	4	0	-2	0	-3	4	3	4	-3	4	3	4	2	4
4	0	3	-2	-3	0	4	2	4	4	-2	2	-3	0	-2	2	3	0	0	3	0	4	4	-3
4	-2	2	-3	2	-3	3	-2	4	4	0	2	0	0	-2	4	0	4	3	4	2	0	3	0
-3	0	-2	3	-3	4	3	0	-2	-3	-2	2	0	0	3	4	2	2	4	4	0	4	4	0
4	2	4	4	-3	0	-3	4	2	0	0	4	0	2	0	3	3	0	4	-2	-2	3	-2	-3
-3	-2	3	0	-2	0	2	0	2	4	-3	4	-3	3	-2	3	2	4	4	0	4	0	4	0
0	-3	4	-2	4	-3	-2	4	3	0	2	2	-3	3	-2	2	4	0	3	4	0	0	0	4
0	0	4	4	0	4	3	4	-2	2	-3	2	3	4	-2	3	2	4	0	0	0	-3	0	-2
0	3	-2	2	0	0	0	-2	0	2	-3	4	-3	3	-2	-3	0	4	3	2	4	4	4	4
-2	4	-3	0	0	2	4	3	4	0	4	0	-3	-3	2	-2	0	0	2	4	3	3	4	-2
-3	4	-2	3	3	4	0	4	4	2	2	3	-2	4	0	4	0	0	0	2	-3	0	-2	-3
-3	-2	0	-3	-2	0	3	0	4	2	3	4	3	4	0	4	0	4	4	-3	-2	2	2	0
2	3	4	4	-2	-2	4	0	-3	4	4	-3	0	4	-3	0	0	3	0	2	3	-2	0	2
0	0	0	-3	4	4	3	0	2	4	-2	-2	4	2	4	3	0	-3	0	2	4	-2	-3	3
-2	0	4	2	-3	4	4	0	4	0	4	0	-3	-2	-2	2	-3	4	3	4	0	0	2	0
0	-3	2	0	-2	2	-3	3	4	4	-3	3	0	-2	2	-3	4	3	4	0	0	4	0	-2
0	4	-2	-2	-3	0	4	3	4	3	4	4	4	-2	2	0	3	-3	2	0	0	2	0	-3
0	-2	0	-3	0	-3	-2	0	3	4	2	-3	4	4	3	4	4	2	3	2	0	0	-2	4
0	0	3	0	2	4	-2	3	-2	4	-3	2	0	4	-2	0	-3	4	4	3	-3	4	2	0
4	0	-2	0	-2	3	0	4	4	-2	4	2	-3	-3	2	4	0	-3	0	3	4	2	3	0
3	0	0	-2	-2	4	4	0	4	2	-3	0	-3	0	4	2	-2	4	3	4	-3	0	3	2
4	-2	2	3	4	2	0	0	-3	4	0	3	4	0	0	2	3	-3	-2	-2	4	-3	4	0
4	0	3	-2	0	2	-2	-2	0	3	4	2	2	4	3	0	4	4	-3	-3	0	0	4	-3
3	0	3	3	-2	4	2	2	0	-3	0	4	4	4	-3	-2	4	4	0	-3	2	0	0	-2
-2	0	4	2	4	-2	-3	-3	-2	0	0	4	3	0	0	2	-3	4	0	0	3	4	4	3
4	0	3	4	0	0	0	-2	2	0	-3	-2	4	-2	4	-2	0	-2	2	0	4	3	0	-3
3	0	0	0	0	2	0	-2	4	0	-3	0	-2	4	0	-3	2	-3	4	3	4	-3	4	0
4	3	2	3	0	0	4	3	0	4	-3	4	2	-2	2	-2	4	-2	4	0	-3	0	-3	0
2	-3	4	2	4	4	0	0	0	0	2	4	-2	3	3	-2	4	0	0	-3	3	4	-2	4
-3	-2	4	-2	4	0	-3	-2	3	0	4	-3	4	2	2	4	0	4	0	3	0	2	0	3
-3	4	4	0	4	0	3	-2	-3	4	4	0	0	3	2	2	3	0	0	2	4	-2	-3	-2
4	0	-2	4	0	0	-3	0	4	2	-3	3	-2	4	-2	4	3	2	-3	4	2	0	0	3
2	4	3	3	4	2	4	0	0	4	4	3	-3	-2	-2	-2	-3	2	0	0	-3	4	0	0
4	0	-2	3	0	2	4	-2	4	4	2	3	4	-3	0	0	2	-2	-3	-3	4	0	3	0
-2	4	0	3	3	2	3	-3	0	4	4	-2	0	4	4	-2	0	-3	-3	4	0	2	2	0
2	-3	4	0	-2	0	4	2	2	-3	4	0	4	3	0	0	4	3	4	4	-3	0	3	-2
3	0	-3	4	3	-3	2	0	4	4	-3	2	4	0	3	-2	0	4	4	-2	4	-2	2	0
-2	-2	-2	3	4	0	4	0	2	3	0	2	0	4	2	4	3	-3	0	-3	-3	4	0	4
-3	3	0	0	3	2	3	4	-2	4	2	-2	4	-2	4	0	-3	4	-2	2	0	0	-3	0
2	-2	3	3	-3	4	-2	0	2	0	-2	0	0	-3	4	0	4	3	0	4	4	2	4	-3
0	-3	-2	3	0	4	4	4	4	4	2	4	-2	0	2	3	0	2	3	-2	0	-3	0	-3
0	0	-3	3	3	4	0	4	4	0	-2	2	2	-2	0	4	3	0	3	-3	4	2	-2	-3

## Sheet: Trials Order Post-test Block
14	6	3	10	12	21	7	22	13	19	5	18	11	1	20	16	9	24	23	8	15	2	17	4
6	24	23	10	22	12	17	21	2	11	15	20	19	8	5	14	9	3	13	7	16	1	4	18
15	18	6	24	1	9	13	20	17	8	16	7	5	14	11	21	12	4	19	2	23	10	22	3
7	6	21	17	9	14	3	1	18	16	19	10	22	8	11	15	13	5	2	24	23	4	12	20
12	3	13	17	1	2	23	4	16	5	22	24	21	10	11	14	18	9	7	8	15	6	20	19
2	16	17	12	7	21	14	13	9	3	24	8	1	10	19	4	11	15	6	18	23	5	20	22
3	18	7	5	21	10	24	16	8	15	12	11	6	23	17	1	4	14	2	20	22	9	19	13
5	22	6	15	23	12	4	3	2	18	24	13	1	9	17	10	14	20	11	8	19	21	7	16
11	21	10	23	22	18	20	24	15	7	13	4	17	5	19	2	16	3	1	14	12	9	6	8
11	8	10	9	21	24	4	15	18	12	7	3	23	2	5	19	1	16	17	13	22	14	6	20
4	1	21	14	22	8	10	7	23	11	2	9	16	15	3	17	5	6	20	18	19	12	13	24
16	2	13	10	4	17	15	24	6	20	9	19	8	5	3	21	23	11	18	14	22	7	12	1
14	23	15	6	4	8	5	18	13	20	22	1	3	9	10	12	21	2	19	16	7	17	11	24
16	1	13	3	6	15	5	9	4	11	21	14	2	12	19	18	24	22	10	20	23	7	17	8
13	18	22	7	3	19	24	16	4	15	2	9	8	1	23	21	11	10	6	17	12	14	5	20
12	3	18	16	21	22	19	8	17	24	2	13	14	11	7	1	15	20	10	23	9	6	5	4
10	4	12	18	3	22	9	1	13	11	7	20	14	2	17	15	6	19	24	5	23	21	16	8
12	22	14	8	13	23	21	9	19	2	3	17	18	24	15	11	20	7	1	6	4	5	16	10
12	14	6	13	22	24	5	3	10	9	8	2	16	19	20	15	4	21	11	7	18	17	1	23
11	3	12	1	16	24	13	19	8	20	17	15	9	7	5	22	23	6	18	21	2	10	4	14
17	20	18	8	16	10	2	13	22	14	19	23	7	12	24	4	1	5	6	9	21	3	11	15
16	1	6	5	9	20	2	14	10	13	12	17	11	18	15	22	4	7	21	3	24	19	23	8
3	16	17	7	6	2	13	14	15	10	1	8	24	22	18	5	21	19	23	4	20	11	9	12
11	6	24	14	21	23	8	4	17	13	22	16	10	20	7	15	3	2	1	5	12	19	18	9
16	6	22	7	19	1	4	12	5	2	24	20	8	10	13	15	9	23	14	3	17	21	18	11
6	5	15	24	3	7	22	14	16	9	17	18	20	10	13	12	4	11	1	23	8	19	21	2
8	16	22	12	13	17	15	14	3	11	5	7	23	10	21	1	6	9	4	19	20	24	2	18
22	5	14	1	11	6	21	23	16	12	7	2	9	3	10	20	17	4	18	8	19	13	24	15
17	14	1	20	7	6	24	18	13	5	8	2	3	23	22	16	12	9	21	19	15	11	4	10
14	7	12	16	1	8	4	18	2	11	23	6	10	5	24	21	20	9	13	19	15	3	22	17
8	11	1	23	12	15	3	18	19	7	22	13	5	16	10	2	17	21	6	14	24	9	20	4
4	6	15	21	9	18	12	23	10	11	7	3	8	24	16	5	2	14	17	20	1	13	22	19
24	18	14	15	21	17	1	20	10	12	13	19	22	23	7	8	4	2	11	3	9	5	6	16
4	11	5	12	18	15	22	8	17	24	16	2	23	14	20	3	13	19	10	7	6	1	9	21
5	10	16	11	18	19	15	13	14	21	20	6	24	23	9	8	3	2	12	1	22	17	4	7
21	15	17	6	3	16	7	22	8	11	24	1	23	13	12	20	9	10	18	5	4	14	19	2
16	1	15	14	23	9	13	21	11	24	6	19	8	17	22	5	7	20	3	10	4	12	18	2
9	23	15	5	4	11	19	12	18	8	3	17	1	7	22	13	2	10	14	20	21	6	16	24
2	14	6	12	4	18	17	10	21	24	5	23	9	22	1	20	15	8	13	11	16	19	3	7
2	9	23	8	21	19	16	13	1	17	22	14	6	4	5	20	11	18	15	3	7	24	12	10
15	11	3	24	22	12	6	9	20	4	2	16	14	18	21	10	8	19	1	17	7	23	13	5
1	24	2	22	8	12	18	19	4	15	21	13	6	17	10	9	7	3	23	5	16	14	11	20
2	5	20	10	17	24	7	9	21	15	19	18	22	1	8	3	16	4	11	23	14	13	12	6
2	24	3	7	22	8	11	19	23	20	17	9	13	16	6	1	10	5	14	12	15	21	18	4
20	9	18	16	6	13	8	7	2	14	21	3	5	1	23	10	19	12	17	22	11	15	4	24
7	21	12	11	5	19	3	10	15	4	2	13	1	9	18	16	23	14	20	24	22	17	6	8
24	10	4	21	13	17	9	3	22	11	14	12	18	16	8	20	19	7	5	15	6	2	1	23
5	15	23	12	13	14	20	8	3	19	21	18	22	7	24	4	10	11	17	1	9	16	2	6
24	1	3	17	5	7	19	8	11	14	4	15	10	13	22	6	12	23	9	2	16	20	18	21
12	11	9	1	17	10	13	8	18	4	3	22	15	2	6	19	5	7	23	14	16	21	20	24
14	24	8	16	17	22	5	11	3	2	12	1	4	7	18	21	20	10	15	13	6	9	19	23
19	22	13	4	5	6	18	24	3	20	11	8	14	1	16	23	21	7	10	12	15	2	17	9
8	20	17	13	16	10	11	15	2	9	12	7	24	14	1	6	19	23	3	4	5	21	22	18
10	6	18	19	3	22	11	21	24	20	9	5	7	13	16	2	23	14	15	17	4	1	12	8
5	3	18	16	8	13	7	2	17	19	14	11	6	24	20	9	15	4	1	12	21	10	22	23
18	17	9	22	19	13	21	14	12	4	3	16	23	20	6	2	10	24	8	1	5	7	11	15
10	9	18	4	15	22	24	3	21	14	11	16	6	8	23	7	20	1	12	5	17	19	13	2
8	19	13	17	18	2	16	10	24	21	23	15	5	9	14	1	7	12	20	22	6	4	3	11
11	19	6	8	5	9	12	15	22	4	23	17	18	10	14	21	13	7	16	2	1	3	20	24
20	15	12	6	5	21	4	17	22	7	3	18	23	13	8	19	9	11	2	1	10	14	16	24
23	7	17	19	21	20	5	1	2	14	12	11	3	22	13	15	8	9	10	16	4	6	24	18
1	9	5	19	13	3	7	4	22	16	15	11	20	23	12	24	10	17	6	2	8	18	21	14
14	11	2	7	1	5	13	24	19	6	22	18	4	23	15	8	16	3	17	12	21	9	20	10
19	24	18	14	2	17	11	20	6	12	15	16	1	3	13	4	22	8	21	7	23	10	9	5
7	13	17	19	12	15	6	23	18	9	8	20	21	4	5	16	3	14	22	10	24	11	1	2
22	12	11	7	1	18	21	16	15	23	3	24	6	2	20	14	13	19	4	10	17	8	5	9
8	13	21	3	18	15	17	11	24	10	9	20	1	7	22	2	4	5	6	12	19	14	16	23
15	3	10	12	22	23	13	18	11	4	9	19	2	14	8	16	6	20	21	5	1	17	7	24
3	20	21	12	13	11	23	4	18	6	16	19	9	5	17	1	14	15	22	8	7	24	2	10
19	2	9	11	21	5	12	18	24	6	1	8	15	7	16	14	17	20	13	22	23	10	3	4
6	19	18	9	12	15	14	1	24	7	10	17	11	20	22	8	21	3	13	4	5	16	2	23
5	11	23	3	17	2	9	8	21	19	24	12	7	13	10	14	4	15	6	16	18	20	22	1
23	3	13	17	10	9	4	2	16	20	22	11	19	24	12	21	18	15	14	5	8	1	7	6
18	9	10	11	24	14	5	21	17	3	2	12	7	19	20	16	4	13	23	1	6	8	22	15
21	9	16	23	15	11	22	8	13	20	18	7	6	5	17	4	12	14	1	10	3	24	19	2
3	21	17	6	11	1	16	7	19	9	5	15	18	2	22	24	14	8	13	4	12	10	20	23
5	3	22	24	17	16	23	9	14	10	2	4	20	1	6	8	11	18	12	15	19	21	7	13
23	15	20	21	6	12	22	18	1	13	19	4	24	2	17	7	3	10	5	8	11	9	14	16
15	10	14	6	3	24	13	8	4	18	17	22	16	9	11	19	23	21	5	7	12	2	20	1
21	17	16	15	20	13	2	23	7	1	14	8	9	22	12	5	3	10	4	19	24	11	6	18
20	10	13	19	15	23	1	14	9	22	24	18	2	8	5	16	6	7	3	12	21	4	11	17
10	15	2	20	24	22	3	5	6	11	9	13	18	1	7	17	23	8	12	21	16	14	19	4
15	18	23	16	5	21	22	3	9	13	6	20	11	2	10	17	8	14	7	1	12	19	4	24
9	13	24	17	4	21	2	3	5	11	1	19	15	14	8	20	16	23	18	12	7	6	22	10
22	20	23	12	1	21	11	10	8	9	6	16	19	2	15	18	13	3	5	4	17	24	7	14
1	18	23	6	24	20	14	16	7	19	2	17	13	9	3	11	12	10	15	21	5	4	8	22
20	3	10	21	5	12	13	17	8	11	6	14	19	22	23	9	16	18	1	24	2	15	4	7
14	18	5	16	6	4	10	12	23	8	1	24	17	21	22	9	11	20	7	2	15	19	13	3
10	7	5	9	4	17	15	20	12	23	11	18	6	8	22	21	3	16	14	13	1	19	2	24
14	10	2	19	11	15	9	17	3	22	16	20	21	18	1	6	12	23	13	4	24	5	8	7
18	23	20	14	10	22	19	4	1	7	13	5	9	8	21	11	24	15	2	6	17	16	12	3
6	3	21	9	2	10	14	18	11	24	15	16	5	8	4	7	23	22	13	17	12	19	1	20
4	1	9	7	23	14	16	5	18	10	3	11	20	6	19	21	13	15	22	12	2	8	17	24
13	8	19	15	11	16	5	22	6	1	24	3	20	23	12	18	7	21	17	4	10	9	2	14
6	18	3	14	4	23	7	19	9	20	1	21	2	8	10	13	12	16	17	15	22	11	24	5
22	3	17	19	23	7	15	12	1	4	18	21	5	13	14	9	6	24	8	2	16	20	10	11
4	23	1	21	15	24	10	19	18	17	16	6	13	9	8	12	22	7	14	3	20	11	2	5
3	16	15	2	12	17	7	10	23	24	18	21	6	1	9	4	22	20	11	13	19	5	14	8
14	7	15	2	6	19	21	22	8	12	5	18	1	4	17	23	9	10	13	16	20	11	24	3
24	2	1	14	5	9	8	15	13	4	16	21	12	11	20	10	22	23	7	18	3	6	19	17
1	3	5	15	2	8	17	10	13	23	24	20	12	14	6	22	7	18	9	16	11	19	4	21
4	23	6	15	13	18	1	9	10	21	19	8	20	12	11	3	2	7	16	17	22	5	14	24
11	17	15	7	5	8	2	10	16	19	9	13	21	6	12	1	14	24	18	22	23	20	3	4
17	15	7	5	2	8	9	19	1	23	11	6	13	22	12	18	14	3	4	16	20	21	10	24
15	8	16	3	5	12	21	19	20	7	24	23	14	6	4	18	11	1	22	2	13	10	9	17
2	1	20	19	12	24	6	22	23	9	8	21	11	4	17	14	15	13	5	3	16	7	10	18
5	4	24	15	9	14	22	19	2	7	13	6	21	18	11	1	8	12	17	23	20	16	10	3
5	8	4	10	16	12	23	3	22	17	11	2	24	6	20	15	14	13	9	7	19	21	1	18
8	12	5	15	19	2	21	11	22	16	14	20	10	13	23	6	7	24	1	3	9	18	17	4
17	6	14	24	5	4	15	21	7	13	22	12	3	20	16	1	18	9	10	2	19	23	11	8
21	16	8	19	1	18	4	5	2	24	23	10	22	17	7	9	12	14	6	11	3	15	13	20
11	4	12	15	13	18	20	21	14	5	19	10	2	9	16	22	24	3	17	23	6	1	8	7
21	18	8	14	23	20	10	24	9	6	19	5	3	16	11	4	13	7	17	22	15	2	1	12
12	13	2	15	1	17	16	9	23	3	7	14	20	18	22	5	4	11	8	21	6	10	19	24
11	8	20	17	15	23	21	3	5	13	9	12	2	24	6	1	22	7	4	19	16	14	18	10
22	14	21	24	7	1	17	15	10	20	2	8	12	16	3	13	23	9	19	5	11	4	6	18
21	9	16	5	23	19	24	8	6	22	12	14	4	7	2	10	17	11	13	18	1	20	3	15
15	14	6	18	23	21	7	4	3	13	22	17	11	19	20	8	9	12	16	1	2	10	5	24
23	7	19	1	22	10	5	9	18	17	16	6	11	24	3	15	8	12	13	21	4	20	2	14
12	21	9	18	13	24	7	23	22	20	5	8	19	10	2	14	3	4	6	16	11	1	17	15
18	9	1	11	2	16	15	8	23	12	24	7	6	3	5	21	17	13	19	22	4	10	20	14
16	8	6	23	24	11	7	15	10	17	19	4	18	1	22	20	12	3	13	5	2	21	14	9
20	1	6	15	4	3	22	7	11	13	8	24	10	21	17	19	18	14	23	2	5	12	16	9
12	14	16	21	9	24	15	4	20	18	7	5	22	23	6	2	3	8	10	17	11	19	13	1
5	7	12	8	18	10	19	2	14	24	16	1	15	17	3	22	23	11	13	21	9	6	20	4

## Sheet: SES (non-reversed)
SES_1 - 1. My familly usually had enough money for things when I was growing up	SES_2 - 2. I grew up in a relatively wealthy neighborhood	SES_3 - 3. I felt relatively wealthy compared to the other kids in my school
5	1	1
5	6	3
5	1	4
6	2	3
2	1	2
5	5	6
2	1	1
5	3	2
1	7	1
1	4	1
7	5	7
6	4	2
6	5	5
1	6	6
1	1	1
7	7	4
6	4	4
1	1	1
2	1	2
7	6	5
7	2	1
1	1	1
6	2	1
6	3	3
7	4	6
7	7	6
5	4	3
2	1	1
7	7	4
3	1	1
7	4	6
2	7	1
6	5	6
1	1	1
1	1	1
3	1	1
3	1	1
5	1	3
7	7	7
1	1	1
3	5	3
1	1	1
1	1	1
2	1	1
1	1	1
7	6	6
5	6	4
6	6	7
5	4	3
2	1	6
6	6	4
5	2	1
4	3	4
3	1	1
2	1	1
2	1	1
2	1	1
5	1	4
2	1	1
7	6	6
1	3	1
3	2	2
5	3	2
7	7	5
2	1	2
7	5	3
6	6	3
1	1	1
6	4	3
5	2	2
7	5	6
6	2	2
5	5	5
4	2	3
7	6	3
6	4	6
6	2	2
3	2	2
1	1	1
6	2	2
6	3	5
1	1	1
5	3	3
5	5	5
3	5	5
1	2	2
6	4	4
7	1	1
2	2	1
7	6	5
6	2	5
7	4	3
5	1	1
2	1	2
3	3	3
2	2	2
1	2	1
2	1	5
6	2	2
6	6	5
4	2	2
5	6	3
6	6	5
2	3	4
6	3	3
2	2	2
6	4	4
1	1	1
2	6	1
5	1	1
6	3	3
7	7	7
5	4	4
3	2	2
2	6	6
6	1	1
7	2	1
4	1	1
6	1	1
6	1	3
4	1	1
5	1	1
3	1	1
5	6	3
1	1	1

## Sheet: Unpredictability
Unpredictability_1 - ...things were often chaotic in my house	Unpredictability_2 - ...people often moved in and out of my house on a pretty random basis	Unpredictability_3 - ...I had a hard time knowing what my parent(s) or other people in my house...
7	7	7
2	1	1
1	1	1
4	1	1
1	1	1
7	5	6
6	2	7
2	1	2
1	1	1
5	2	1
1	1	1
4	1	1
7	2	7
1	5	1
6	5	6
1	1	1
2	1	1
2	1	1
1	1	1
1	1	1
3	1	1
5	3	1
6	3	1
1	1	1
1	1	1
2	1	1
1	1	1
1	1	1
1	1	1
5	6	3
2	1	1
7	1	6
3	2	3
6	1	5
1	1	1
1	1	1
1	1	1
5	4	5
1	1	1
7	7	7
1	1	2
5	6	2
5	4	3
1	4	5
7	1	6
1	1	1
1	1	1
1	1	1
5	1	5
6	3	7
2	1	1
2	1	5
1	2	1
1	1	1
7	6	6
6	5	6
2	1	1
7	2	7
1	1	1
1	1	1
1	3	5
2	2	3
5	1	1
1	1	1
2	2	1
2	1	2
1	1	1
5	1	6
6	1	7
1	1	1
1	1	1
2	1	1
1	1	1
1	1	1
1	1	1
1	1	1
1	1	1
2	1	2
6	1	7
1	1	1
1	1	2
6	1	1
2	1	2
2	5	4
2	6	5
5	5	6
2	1	2
1	1	1
7	2	7
1	1	1
1	1	1
1	1	1
6	1	6
6	4	3
2	2	1
2	1	2
5	4	6
3	1	1
1	1	1
1	1	1
4	1	3
3	5	2
2	3	2
3	3	1
6	1	3
3	3	3
2	1	2
2	1	1
6	2	5
3	1	1
1	1	1
1	1	1
4	1	1
5	1	3
5	3	2
2	1	1
1	1	1
1	1	1
6	6	6
2	5	3
2	1	1
7	6	7
3	3	2
2	2	1
1	1	1

## Sheet: Raw_Data (Qualtrics format)
IP Address	LocationLatitude - Location Latitude	LocationLongitude - Location Longitude	Age	Gender (1 = female)	Unpredictability_1 - ...things were often chaotic in my house	Unpredictability_2 - ...people often moved in and out of my house on a pretty random basis	Unpredictability_3 - ...I had a hard time knowing what my parent(s) or other people in my house...	SES_1 - 1. My familly usually had enough money for things when I was growing up	SES_2 - 2. I grew up in a relatively wealthy neighborhood	SES_3 - 3. I felt relatively wealthy compared to the other kids in my school	random	Face ID Post-test Order	Participant Test Ratings_Post-test Order	Feedback Condition_Post-test Order (Agreement = 0; Disagreement = -3/-2/2/3; Uninformative feedback = 4)	Participants Post-test Ratings	Disgust Ratings_Distracting Task
75,139,41,44	33.1841	-86.2515	31	1	7	7	7	5	1	1	26963958	{"1":"14","2":"6","3":"3","4":"10","5":"12","6":"21","7":"7","8":"22","9":"13","10":"19","11":"5","12":"18","13":"11","14":"1","15":"20","16":"16","17":"9","18":"24","19":"23","20":"8","21":"15","22":"2","23":"17","24":4}	{"1":"5","2":"3","3":"5","4":"7","5":"7","6":"2","7":"5","8":"2","9":"2","10":"5","11":"7","12":"3","13":"6","14":"6","15":"8","16":"5","17":"7","18":"6","19":"6","20":"1","21":"3","22":"1","23":"3","24":"3"}	{"1":"-2","2":"4","3":"4","4":"-2","5":"-2","6":"0","7":"0","8":"4","9":"0","10":"3","11":"0","12":"4","13":"0","14":"-3","15":"-3","16":"3","17":"0","18":"-3","19":"4","20":"0","21":"2","22":"3","23":"2","24":"2"}	{"1":"5","2":"2","3":"3","4":"5","5":"4","6":"2","7":"3","8":"1","9":"2","10":"7","11":"8","12":"2","13":"4","14":"4","15":"7","16":"5","17":"6","18":"4","19":"6","20":"1","21":"7","22":"3","23":"2","24":3}	{"1":"1","2":"1","3":"8","4":"2","5":"2","6":"6","7":"1","8":"2","9":"5","10":"8","11":"2","12":"1","13":"1","14":"8","15":"1","16":"2","17":"2","18":6}
73,194,189,44	39.7978	-74.2559	44	2	2	1	1	5	6	3	37297642	{"1":"6","2":"24","3":"23","4":"10","5":"22","6":"12","7":"17","8":"21","9":"2","10":"11","11":"15","12":"20","13":"19","14":"8","15":"5","16":"14","17":"9","18":"3","19":"13","20":"7","21":"16","22":"1","23":"4","24":18}	{"1":"6","2":"4","3":"4","4":"4","5":"3","6":"4","7":"5","8":"4","9":"4","10":"6","11":"5","12":"4","13":"4","14":"5","15":"6","16":"6","17":"5","18":"5","19":"4","20":"6","21":"5","22":"5","23":"5","24":"5"}	{"1":"4","2":"4","3":"4","4":"3","5":"0","6":"-3","7":"-2","8":"-3","9":"2","10":"0","11":"4","12":"0","13":"2","14":"-2","15":"0","16":"-3","17":"4","18":"3","19":"3","20":"2","21":"-2","22":"0","23":"0","24":"4"}	{"1":"5","2":"5","3":"4","4":"5","5":"4","6":"4","7":"4","8":"4","9":"5","10":"5","11":"4","12":"4","13":"6","14":"4","15":"6","16":"4","17":"4","18":"5","19":"6","20":"6","21":"4","22":"5","23":"5","24":4}	{"1":"3","2":"2","3":"6","4":"5","5":"4","6":"5","7":"3","8":"5","9":"5","10":"6","11":"4","12":"2","13":"2","14":"6","15":"2","16":"4","17":"4","18":5}
199,193,164,100	39.6588	-95.5505	49	1	1	1	1	5	1	4	20382394	{"1":"15","2":"18","3":"6","4":"24","5":"1","6":"9","7":"13","8":"20","9":"17","10":"8","11":"16","12":"7","13":"5","14":"14","15":"11","16":"21","17":"12","18":"4","19":"19","20":"2","21":"23","22":"10","23":"22","24":3}	{"1":"6","2":"4","3":"4","4":"4","5":"4","6":"4","7":"6","8":"7","9":"4","10":"6","11":"5","12":"2","13":"2","14":"4","15":"5","16":"4","17":"6","18":"3","19":"7","20":"4","21":"5","22":"5","23":"3","24":"3"}	{"1":"0","2":"3","3":"0","4":"2","5":"3","6":"-3","7":"-3","8":"-2","9":"3","10":"4","11":"4","12":"0","13":"0","14":"2","15":"-2","16":"-3","17":"4","18":"4","19":"0","20":"0","21":"-2","22":"2","23":"4","24":"4"}	{"1":"4","2":"6","3":"4","4":"4","5":"5","6":"2","7":"4","8":"5","9":"5","10":"3","11":"5","12":"3","13":"3","14":"4","15":"3","16":"2","17":"3","18":"3","19":"5","20":"3","21":"3","22":"6","23":"3","24":2}	{"1":"3","2":"3","3":"8","4":"5","5":"3","6":"6","7":"4","8":"6","9":"6","10":"8","11":"3","12":"3","13":"3","14":"8","15":"3","16":"3","17":"6","18":6}
73,136,153,45	30.0684	-95.3727	23	1	4	1	1	6	2	3	76726685	{"1":"7","2":"6","3":"21","4":"17","5":"9","6":"14","7":"3","8":"1","9":"18","10":"16","11":"19","12":"10","13":"22","14":"8","15":"11","16":"15","17":"13","18":"5","19":"2","20":"24","21":"23","22":"4","23":"12","24":20}	{"1":"4","2":"5","3":"6","4":"4","5":"5","6":"5","7":"6","8":"5","9":"4","10":"4","11":"5","12":"4","13":"5","14":"3","15":"5","16":"5","17":"5","18":"6","19":"5","20":"3","21":"4","22":"5","23":"3","24":"5"}	{"1":"-2","2":"4","3":"0","4":"-2","5":"0","6":"4","7":"-3","8":"0","9":"2","10":"4","11":"2","12":"0","13":"2","14":"4","15":"0","16":"0","17":"3","18":"-3","19":"-3","20":"3","21":"4","22":"3","23":"4","24":"-2"}	{"1":"2","2":"5","3":"6","4":"2","5":"5","6":"5","7":"3","8":"5","9":"6","10":"4","11":"7","12":"4","13":"7","14":"5","15":"5","16":"5","17":"8","18":"3","19":"2","20":"6","21":"5","22":"8","23":"5","24":3}	{"1":"1","2":"1","3":"1","4":"1","5":"1","6":"8","7":"1","8":"1","9":"8","10":"1","11":"1","12":"1","13":"1","14":"1","15":"1","16":"1","17":"1","18":8}
75,109,31,38	37.3343	-80.9626	39	1	1	1	1	2	1	2	40218804	{"1":"12","2":"3","3":"13","4":"17","5":"1","6":"2","7":"23","8":"4","9":"16","10":"5","11":"22","12":"24","13":"21","14":"10","15":"11","16":"14","17":"18","18":"9","19":"7","20":"8","21":"15","22":"6","23":"20","24":19}	{"1":"5","2":"5","3":"6","4":"4","5":"4","6":"4","7":"3","8":"6","9":"6","10":"5","11":"4","12":"5","13":"6","14":"4","15":"3","16":"5","17":"5","18":"4","19":"5","20":"6","21":"5","22":"7","23":"6","24":"3"}	{"1":"0","2":"0","3":"-3","4":"3","5":"0","6":"2","7":"4","8":"-2","9":"4","10":"0","11":"2","12":"3","13":"-2","14":"4","15":"4","16":"0","17":"4","18":"3","19":"-3","20":"0","21":"2","22":"-2","23":"-3","24":"0"}	{"1":"5","2":"7","3":"6","4":"5","5":"6","6":"5","7":"3","8":"6","9":"5","10":"6","11":"4","12":"5","13":"4","14":"4","15":"4","16":"5","17":"3","18":"4","19":"7","20":"7","21":"4","22":"6","23":"3","24":3}	{"1":"3","2":"2","3":"5","4":"2","5":"1","6":"6","7":"3","8":"1","9":"6","10":"5","11":"1","12":"2","13":"3","14":"5","15":"2","16":"1","17":"1","18":6}
74,202,51,11	40.7694	-73.9609	41	2	7	5	6	5	5	6	41456995	{"1":"2","2":"16","3":"17","4":"12","5":"7","6":"21","7":"14","8":"13","9":"9","10":"3","11":"24","12":"8","13":"1","14":"10","15":"19","16":"4","17":"11","18":"15","19":"6","20":"18","21":"23","22":"5","23":"20","24":22}	{"1":"5","2":"4","3":"3","4":"3","5":"4","6":"4","7":"3","8":"5","9":"2","10":"4","11":"3","12":"7","13":"4","14":"3","15":"5","16":"3","17":"3","18":"4","19":"5","20":"2","21":"4","22":"6","23":"7","24":"3"}	{"1":"4","2":"-2","3":"4","4":"0","5":"2","6":"-3","7":"2","8":"4","9":"4","10":"4","11":"0","12":"-3","13":"-2","14":"-2","15":"3","16":"2","17":"3","18":"-3","19":"0","20":"4","21":"0","22":"0","23":"0","24":"3"}	{"1":"4","2":"3","3":"1","4":"3","5":"6","6":"1","7":"4","8":"3","9":"1","10":"6","11":"4","12":"5","13":"3","14":"2","15":"6","16":"4","17":"5","18":"2","19":"5","20":"2","21":"3","22":"4","23":"5","24":4}	{"1":"2","2":"6","3":"7","4":"3","5":"4","6":"8","7":"2","8":"2","9":"8","10":"7","11":"6","12":"7","13":"1","14":"8","15":"7","16":"6","17":"5","18":8}
68,1,135,143	32.8975	-83.7536	33	1	6	2	7	2	1	1	28148565	{"1":"3","2":"18","3":"7","4":"5","5":"21","6":"10","7":"24","8":"16","9":"8","10":"15","11":"12","12":"11","13":"6","14":"23","15":"17","16":"1","17":"4","18":"14","19":"2","20":"20","21":"22","22":"9","23":"19","24":13}	{"1":"6","2":"6","3":"5","4":"7","5":"5","6":"6","7":"6","8":"4","9":"4","10":"4","11":"6","12":"5","13":"4","14":"6","15":"6","16":"5","17":"6","18":"6","19":"5","20":"4","21":"6","22":"5","23":"6","24":"6"}	{"1":"-2","2":"0","3":"3","4":"4","5":"0","6":"-2","7":"0","8":"4","9":"0","10":"4","11":"-3","12":"2","13":"3","14":"4","15":"0","16":"-3","17":"2","18":"-3","19":"-2","20":"0","21":"2","22":"-3","23":"0","24":"4"}	{"1":"4","2":"5","3":"6","4":"6","5":"5","6":"4","7":"5","8":"6","9":"4","10":"4","11":"6","12":"4","13":"4","14":"4","15":"4","16":"3","17":"5","18":"4","19":"5","20":"4","21":"5","22":"4","23":"7","24":4}	{"1":"7","2":"4","3":"6","4":"3","5":"1","6":"7","7":"6","8":"3","9":"8","10":"5","11":"1","12":"3","13":"6","14":"6","15":"3","16":"1","17":"3","18":8}
100,2,206,65	40.6234	-74.0288	28	1	2	1	2	5	3	2	94984811	{"1":"5","2":"22","3":"6","4":"15","5":"23","6":"12","7":"4","8":"3","9":"2","10":"18","11":"24","12":"13","13":"1","14":"9","15":"17","16":"10","17":"14","18":"20","19":"11","20":"8","21":"19","22":"21","23":"7","24":16}	{"1":"7","2":"5","3":"5","4":"6","5":"6","6":"6","7":"7","8":"5","9":"4","10":"5","11":"5","12":"5","13":"5","14":"6","15":"5","16":"6","17":"6","18":"5","19":"6","20":"6","21":"5","22":"5","23":"5","24":"6"}	{"1":"4","2":"0","3":"4","4":"0","5":"0","6":"-2","7":"0","8":"3","9":"-2","10":"0","11":"0","12":"4","13":"4","14":"4","15":"-2","16":"-3","17":"2","18":"3","19":"-3","20":"4","21":"-3","22":"3","23":"2","24":"2"}	{"1":"5","2":"6","3":"5","4":"6","5":"6","6":"7","7":"7","8":"5","9":"5","10":"5","11":"6","12":"5","13":"5","14":"6","15":"5","16":"6","17":"5","18":"7","19":"5","20":"5","21":"6","22":"5","23":"7","24":5}	{"1":"1","2":"1","3":"5","4":"2","5":"1","6":"6","7":"1","8":"2","9":"6","10":"3","11":"1","12":"1","13":"1","14":"3","15":"1","16":"1","17":"2","18":6}
73,209,147,191	42.1743	-87.881	32	2	1	1	1	1	7	1	70122157	{"1":"11","2":"21","3":"10","4":"23","5":"22","6":"18","7":"20","8":"24","9":"15","10":"7","11":"13","12":"4","13":"17","14":"5","15":"19","16":"2","17":"16","18":"3","19":"1","20":"14","21":"12","22":"9","23":"6","24":8}	{"1":"6","2":"2","3":"4","4":"1","5":"2","6":"3","7":"8","8":"3","9":"4","10":"7","11":"5","12":"5","13":"4","14":"6","15":"5","16":"5","17":"4","18":"4","19":"4","20":"4","21":"5","22":"1","23":"7","24":"3"}	{"1":"-3","2":"4","3":"-3","4":"4","5":"4","6":"0","7":"4","8":"-2","9":"-2","10":"0","11":"4","12":"2","13":"2","14":"-2","15":"0","16":"-3","17":"3","18":"2","19":"0","20":"3","21":"0","22":"3","23":"0","24":"4"}	{"1":"6","2":"2","3":"2","4":"1","5":"4","6":"3","7":"8","8":"3","9":"4","10":"7","11":"4","12":"4","13":"4","14":"4","15":"4","16":"5","17":"3","18":"6","19":"5","20":"2","21":"4","22":"1","23":"6","24":2}	{"1":"1","2":"1","3":"2","4":"2","5":"1","6":"5","7":"1","8":"2","9":"4","10":"2","11":"1","12":"1","13":"1","14":"2","15":"1","16":"1","17":"1","18":4}
71,112,217,49	40.4439	-79.9561	25	1	5	2	1	1	4	1	61333989	{"1":"11","2":"8","3":"10","4":"9","5":"21","6":"24","7":"4","8":"15","9":"18","10":"12","11":"7","12":"3","13":"23","14":"2","15":"5","16":"19","17":"1","18":"16","19":"17","20":"13","21":"22","22":"14","23":"6","24":20}	{"1":"1","2":"3","3":"4","4":"2","5":"3","6":"3","7":"6","8":"6","9":"2","10":"4","11":"5","12":"4","13":"3","14":"6","15":"4","16":"1","17":"7","18":"2","19":"5","20":"4","21":"3","22":"3","23":"6","24":"4"}	{"1":"4","2":"4","3":"2","4":"0","5":"4","6":"-2","7":"0","8":"0","9":"0","10":"4","11":"3","12":"3","13":"0","14":"-3","15":"2","16":"2","17":"-3","18":"0","19":"-2","20":"3","21":"4","22":"4","23":"-2","24":"-3"}	{"1":"2","2":"6","3":"4","4":"1","5":"5","6":"3","7":"7","8":"6","9":"4","10":"3","11":"8","12":"6","13":"2","14":"5","15":"4","16":"3","17":"4","18":"3","19":"4","20":"4","21":"3","22":"5","23":"6","24":5}	{"1":"1","2":"1","3":"5","4":"3","5":"1","6":"6","7":"1","8":"2","9":"6","10":"7","11":"1","12":"1","13":"1","14":"7","15":"1","16":"1","17":"2","18":6}
98,176,248,190	32.7663	-117.129	34	2	1	1	1	7	5	7	49024188	{"1":"4","2":"1","3":"21","4":"14","5":"22","6":"8","7":"10","8":"7","9":"23","10":"11","11":"2","12":"9","13":"16","14":"15","15":"3","16":"17","17":"5","18":"6","19":"20","20":"18","21":"19","22":"12","23":"13","24":24}	{"1":"4","2":"4","3":"4","4":"4","5":"4","6":"4","7":"4","8":"5","9":"5","10":"5","11":"4","12":"4","13":"4","14":"5","15":"4","16":"5","17":"6","18":"5","19":"6","20":"3","21":"6","22":"5","23":"4","24":"5"}	{"1":"2","2":"4","3":"4","4":"3","5":"2","6":"-3","7":"-2","8":"2","9":"-2","10":"0","11":"4","12":"-3","13":"4","14":"-3","15":"3","16":"0","17":"0","18":"-2","19":"0","20":"4","21":"0","22":"0","23":"4","24":"3"}	{"1":"5","2":"6","3":"4","4":"6","5":"5","6":"4","7":"4","8":"6","9":"2","10":"4","11":"6","12":"3","13":"4","14":"4","15":"6","16":"5","17":"6","18":"4","19":"7","20":"4","21":"6","22":"4","23":"4","24":6}	{"1":"1","2":"1","3":"3","4":"1","5":"1","6":"2","7":"1","8":"1","9":"2","10":"3","11":"1","12":"1","13":"1","14":"3","15":"1","16":"1","17":"1","18":2}
24,107,12,59	38.6657	-90.3231	25	1	4	1	1	6	4	2	29125046	{"1":"16","2":"2","3":"13","4":"10","5":"4","6":"17","7":"15","8":"24","9":"6","10":"20","11":"9","12":"19","13":"8","14":"5","15":"3","16":"21","17":"23","18":"11","19":"18","20":"14","21":"22","22":"7","23":"12","24":1}	{"1":"4","2":"4","3":"4","4":"4","5":"5","6":"4","7":"4","8":"4","9":"5","10":"4","11":"3","12":"4","13":"4","14":"5","15":"4","16":"4","17":"4","18":"4","19":"3","20":"3","21":"4","22":"4","23":"5","24":"5"}	{"1":"2","2":"4","3":"-2","4":"-3","5":"0","6":"0","7":"4","8":"3","9":"4","10":"2","11":"0","12":"3","13":"3","14":"-2","15":"-2","16":"-3","17":"4","18":"0","19":"4","20":"4","21":"0","22":"2","23":"-3","24":"0"}	{"1":"4","2":"4","3":"3","4":"4","5":"5","6":"4","7":"3","8":"4","9":"5","10":"4","11":"4","12":"5","13":"4","14":"4","15":"4","16":"3","17":"3","18":"4","19":"3","20":"4","21":"4","22":"5","23":"4","24":5}	{"1":"1","2":"1","3":"1","4":"1","5":"1","6":"4","7":"1","8":"1","9":"3","10":"1","11":"1","12":"1","13":"1","14":"1","15":"1","16":"1","17":"1","18":2}
75,117,79,226	35.1137	-80.6083	41	2	7	2	7	6	5	5	96055494	{"1":"14","2":"23","3":"15","4":"6","5":"4","6":"8","7":"5","8":"18","9":"13","10":"20","11":"22","12":"1","13":"3","14":"9","15":"10","16":"12","17":"21","18":"2","19":"19","20":"16","21":"7","22":"17","23":"11","24":24}	{"1":"4","2":"1","3":"6","4":"5","5":"5","6":"3","7":"3","8":"2","9":"4","10":"4","11":"3","12":"2","13":"7","14":"1","15":"4","16":"7","17":"6","18":"4","19":"2","20":"3","21":"5","22":"2","23":"3","24":"4"}	{"1":"4","2":"2","3":"0","4":"0","5":"4","6":"-2","7":"4","8":"2","9":"-3","10":"3","11":"0","12":"0","13":"-2","14":"4","15":"-2","16":"-3","17":"-3","18":"3","19":"4","20":"4","21":"0","22":"0","23":"3","24":"2"}	{"1":"4","2":"2","3":"6","4":"7","5":"6","6":"5","7":"5","8":"2","9":"4","10":"4","11":"2","12":"3","13":"6","14":"1","15":"2","16":"4","17":"3","18":"6","19":"2","20":"2","21":"7","22":"2","23":"4","24":4}	{"1":"2","2":"2","3":"5","4":"1","5":"2","6":"7","7":"2","8":"1","9":"6","10":"5","11":"1","12":"2","13":"4","14":"5","15":"2","16":"1","17":"1","18":7}
170,250,107,169	25.7631	-80.1911	40	1	1	5	1	1	6	6	53370872	{"1":"16","2":"1","3":"13","4":"3","5":"6","6":"15","7":"5","8":"9","9":"4","10":"11","11":"21","12":"14","13":"2","14":"12","15":"19","16":"18","17":"24","18":"22","19":"10","20":"20","21":"23","22":"7","23":"17","24":8}	{"1":"7","2":"5","3":"4","4":"2","5":"4","6":"5","7":"4","8":"5","9":"3","10":"6","11":"3","12":"2","13":"7","14":"6","15":"4","16":"6","17":"3","18":"1","19":"4","20":"4","21":"6","22":"3","23":"2","24":"5"}	{"1":"4","2":"2","3":"-2","4":"4","5":"-3","6":"3","7":"0","8":"0","9":"3","10":"-3","11":"4","12":"4","13":"4","14":"0","15":"3","16":"-2","17":"2","18":"0","19":"-3","20":"-2","21":"0","22":"0","23":"2","24":"4"}	{"1":"3","2":"7","3":"4","4":"3","5":"5","6":"3","7":"6","8":"3","9":"7","10":"5","11":"2","12":"7","13":"3","14":"6","15":"3","16":"6","17":"5","18":"4","19":"6","20":"3","21":"6","22":"5","23":"3","24":5}	{"1":"3","2":"5","3":"6","4":"4","5":"7","6":"3","7":"6","8":"4","9":"7","10":"5","11":"1","12":"4","13":"5","14":"3","15":"6","16":"1","17":"4","18":3}
45,52,111,75	39.3386	-83.6894	28	1	6	5	6	1	1	1	47485194	{"1":"13","2":"18","3":"22","4":"7","5":"3","6":"19","7":"24","8":"16","9":"4","10":"15","11":"2","12":"9","13":"8","14":"1","15":"23","16":"21","17":"11","18":"10","19":"6","20":"17","21":"12","22":"14","23":"5","24":20}	{"1":"6","2":"4","3":"5","4":"7","5":"5","6":"5","7":"6","8":"5","9":"5","10":"5","11":"5","12":"5","13":"6","14":"5","15":"5","16":"5","17":"7","18":"5","19":"4","20":"6","21":"6","22":"7","23":"5","24":"5"}	{"1":"2","2":"4","3":"3","4":"-2","5":"0","6":"4","7":"4","8":"0","9":"0","10":"3","11":"3","12":"-2","13":"-3","14":"0","15":"2","16":"4","17":"0","18":"-3","19":"2","20":"4","21":"-3","22":"-2","23":"4","24":"0"}	{"1":"6","2":"3","3":"8","4":"5","5":"6","6":"3","7":"2","8":"5","9":"5","10":"8","11":"8","12":"5","13":"3","14":"5","15":"7","16":"3","17":"7","18":"2","19":"6","20":"4","21":"3","22":"5","23":"3","24":5}	{"1":"1","2":"1","3":"2","4":"2","5":"1","6":"4","7":"2","8":"5","9":"5","10":"4","11":"1","12":"1","13":"1","14":"1","15":"1","16":"1","17":"3","18":3}
108,171,130,168	40.7801	-74.0633	35	2	1	1	1	7	7	4	78782713	{"1":"12","2":"3","3":"18","4":"16","5":"21","6":"22","7":"19","8":"8","9":"17","10":"24","11":"2","12":"13","13":"14","14":"11","15":"7","16":"1","17":"15","18":"20","19":"10","20":"23","21":"9","22":"6","23":"5","24":4}	{"1":"5","2":"3","3":"4","4":"4","5":"5","6":"4","7":"6","8":"3","9":"4","10":"3","11":"1","12":"5","13":"4","14":"5","15":"4","16":"4","17":"7","18":"6","19":"4","20":"5","21":"6","22":"3","23":"5","24":"3"}	{"1":"0","2":"0","3":"4","4":"-2","5":"-3","6":"0","7":"-2","8":"4","9":"4","10":"0","11":"3","12":"-3","13":"0","14":"-3","15":"4","16":"2","17":"0","18":"2","19":"-2","20":"3","21":"4","22":"2","23":"3","24":"4"}	{"1":"6","2":"3","3":"4","4":"4","5":"5","6":"3","7":"5","8":"1","9":"3","10":"4","11":"1","12":"5","13":"4","14":"3","15":"4","16":"5","17":"5","18":"7","19":"2","20":"5","21":"2","22":"4","23":"4","24":2}	{"1":"1","2":"1","3":"6","4":"4","5":"1","6":"7","7":"1","8":"4","9":"7","10":"6","11":"1","12":"1","13":"1","14":"6","15":"1","16":"1","17":"4","18":6}
67,51,218,156	47.3909	-122.264	38	2	2	1	1	6	4	4	60209129	{"1":"10","2":"4","3":"12","4":"18","5":"3","6":"22","7":"9","8":"1","9":"13","10":"11","11":"7","12":"20","13":"14","14":"2","15":"17","16":"15","17":"6","18":"19","19":"24","20":"5","21":"23","22":"21","23":"16","24":8}	{"1":"5","2":"5","3":"4","4":"5","5":"5","6":"5","7":"3","8":"7","9":"4","10":"5","11":"5","12":"5","13":"6","14":"5","15":"4","16":"5","17":"7","18":"5","19":"5","20":"5","21":"5","22":"4","23":"5","24":"5"}	{"1":"-2","2":"2","3":"0","4":"4","5":"0","6":"0","7":"3","8":"-2","9":"4","10":"-3","11":"-3","12":"4","13":"2","14":"4","15":"3","16":"0","17":"0","18":"-2","19":"4","20":"-3","21":"0","22":"3","23":"4","24":"2"}	{"1":"4","2":"5","3":"4","4":"3","5":"6","6":"3","7":"5","8":"5","9":"4","10":"5","11":"6","12":"6","13":"5","14":"5","15":"5","16":"5","17":"6","18":"5","19":"5","20":"5","21":"5","22":"4","23":"6","24":5}	{"1":"1","2":"1","3":"1","4":"1","5":"1","6":"6","7":"1","8":"1","9":"6","10":"1","11":"1","12":"1","13":"1","14":"1","15":"1","16":"1","17":"1","18":6}
76,168,72,51	33.9735	-118.245	41	1	2	1	1	1	1	1	98227262	{"1":"12","2":"22","3":"14","4":"8","5":"13","6":"23","7":"21","8":"9","9":"19","10":"2","11":"3","12":"17","13":"18","14":"24","15":"15","16":"11","17":"20","18":"7","19":"1","20":"6","21":"4","22":"5","23":"16","24":10}	{"1":"6","2":"5","3":"4","4":"3","5":"4","6":"7","7":"4","8":"6","9":"3","10":"3","11":"3","12":"5","13":"4","14":"6","15":"5","16":"5","17":"7","18":"5","19":"6","20":"3","21":"4","22":"6","23":"5","24":"4"}	{"1":"0","2":"2","3":"3","4":"2","5":"-2","6":"0","7":"-3","8":"0","9":"4","10":"-2","11":"-2","12":"0","13":"3","14":"4","15":"-3","16":"0","17":"4","18":"4","19":"0","20":"4","21":"2","22":"4","23":"-3","24":"3"}	{"1":"5","2":"6","3":"4","4":"4","5":"5","6":"7","7":"3","8":"6","9":"4","10":"2","11":"2","12":"3","13":"5","14":"4","15":"3","16":"5","17":"4","18":"3","19":"4","20":"3","21":"4","22":"6","23":"5","24":5}	{"1":"2","2":"3","3":"6","4":"3","5":"3","6":"7","7":"2","8":"3","9":"7","10":"6","11":"3","12":"3","13":"2","14":"6","15":"3","16":"3","17":"3","18":7}
177,228,62,46	21.1167	-101.667	34	1	1	1	1	2	1	2	80676998	{"1":"12","2":"14","3":"6","4":"13","5":"22","6":"24","7":"5","8":"3","9":"10","10":"9","11":"8","12":"2","13":"16","14":"19","15":"20","16":"15","17":"4","18":"21","19":"11","20":"7","21":"18","22":"17","23":"1","24":23}	{"1":"5","2":"6","3":"7","4":"7","5":"5","6":"3","7":"7","8":"4","9":"4","10":"4","11":"3","12":"2","13":"8","14":"8","15":"8","16":"6","17":"4","18":"3","19":"8","20":"8","21":"2","22":"5","23":"7","24":"4"}	{"1":"2","2":"0","3":"4","4":"-3","5":"3","6":"4","7":"0","8":"0","9":"-3","10":"-3","11":"-2","12":"3","13":"4","14":"4","15":"-2","16":"2","17":"2","18":"-2","19":"4","20":"0","21":"4","22":"0","23":"0","24":"3"}	{"1":"5","2":"3","3":"7","4":"6","5":"3","6":"3","7":"7","8":"5","9":"3","10":"3","11":"7","12":"5","13":"6","14":"6","15":"6","16":"7","17":"6","18":"3","19":"5","20":"7","21":"3","22":"4","23":"7","24":5}	{"1":"1","2":"1","3":"4","4":"1","5":"1","6":"5","7":"1","8":"1","9":"5","10":"4","11":"1","12":"1","13":"1","14":"4","15":"1","16":"1","17":"1","18":5}
98,243,16,39	42.2856	-83.4858	31	1	1	1	1	7	6	5	68354468	{"1":"11","2":"3","3":"12","4":"1","5":"16","6":"24","7":"13","8":"19","9":"8","10":"20","11":"17","12":"15","13":"9","14":"7","15":"5","16":"22","17":"23","18":"6","19":"18","20":"21","21":"2","22":"10","23":"4","24":14}	{"1":"8","2":"3","3":"5","4":"6","5":"7","6":"4","7":"5","8":"2","9":"1","10":"3","11":"2","12":"4","13":"3","14":"3","15":"6","16":"3","17":"1","18":"4","19":"1","20":"4","21":"2","22":"4","23":"6","24":"1"}	{"1":"-3","2":"0","3":"2","4":"4","5":"-3","6":"-2","7":"3","8":"4","9":"0","10":"-2","11":"4","12":"4","13":"2","14":"4","15":"0","16":"0","17":"4","18":"-2","19":"2","20":"0","21":"3","22":"0","23":"-3","24":"4"}	{"1":"5","2":"6","3":"4","4":"4","5":"2","6":"5","7":"3","8":"4","9":"2","10":"6","11":"3","12":"2","13":"3","14":"4","15":"2","16":"1","17":"6","18":"2","19":"3","20":"4","21":"1","22":"4","23":"3","24":5}	{"1":"1","2":"1","3":"8","4":"6","5":"1","6":"6","7":"1","8":"6","9":"6","10":"7","11":"1","12":"1","13":"1","14":"8","15":"1","16":"1","17":"7","18":7}
108,24,139,94	39.8942	-75.0394	25	2	3	1	1	7	2	1	31899068	{"1":"17","2":"20","3":"18","4":"8","5":"16","6":"10","7":"2","8":"13","9":"22","10":"14","11":"19","12":"23","13":"7","14":"12","15":"24","16":"4","17":"1","18":"5","19":"6","20":"9","21":"21","22":"3","23":"11","24":15}	{"1":"6","2":"6","3":"6","4":"3","5":"7","6":"7","7":"6","8":"4","9":"6","10":"6","11":"6","12":"5","13":"7","14":"7","15":"7","16":"7","17":"6","18":"5","19":"6","20":"6","21":"8","22":"5","23":"7","24":"6"}	{"1":"-3","2":"2","3":"0","4":"3","5":"4","6":"-2","7":"2","8":"0","9":"0","10":"0","11":"2","12":"3","13":"4","14":"4","15":"-3","16":"0","17":"-3","18":"3","19":"-2","20":"-2","21":"0","22":"0","23":"4","24":"-3"}	{"1":"4","2":"8","3":"6","4":"5","5":"7","6":"4","7":"5","8":"4","9":"3","10":"6","11":"5","12":"8","13":"6","14":"5","15":"4","16":"7","17":"3","18":"8","19":"3","20":"3","21":"8","22":"4","23":"5","24":3}	{"1":"1","2":"1","3":"2","4":"1","5":"1","6":"5","7":"1","8":"2","9":"4","10":"6","11":"1","12":"4","13":"1","14":"6","15":"1","16":"1","17":"1","18":6}
184,220,194,41	37.751	-97.822	27	1	5	3	1	1	1	1	80561923	{"1":"16","2":"1","3":"6","4":"5","5":"9","6":"20","7":"2","8":"14","9":"10","10":"13","11":"12","12":"17","13":"11","14":"18","15":"15","16":"22","17":"4","18":"7","19":"21","20":"3","21":"24","22":"19","23":"23","24":8}	{"1":"6","2":"3","3":"5","4":"7","5":"2","6":"8","7":"2","8":"4","9":"4","10":"5","11":"6","12":"4","13":"4","14":"5","15":"7","16":"1","17":"3","18":"4","19":"1","20":"5","21":"2","22":"5","23":"6","24":"3"}	{"1":"-2","2":"3","3":"-2","4":"4","5":"2","6":"0","7":"4","8":"-3","9":"2","10":"2","11":"-3","12":"-2","13":"0","14":"4","15":"4","16":"3","17":"0","18":"0","19":"3","20":"-3","21":"4","22":"0","23":"0","24":"4"}	{"1":"5","2":"4","3":"4","4":"5","5":"3","6":"7","7":"4","8":"4","9":"6","10":"7","11":"5","12":"2","13":"3","14":"4","15":"6","16":"5","17":"3","18":"5","19":"6","20":"3","21":"2","22":"6","23":"6","24":3}	{"1":"1","2":"1","3":"6","4":"2","5":"1","6":"8","7":"1","8":"2","9":"8","10":"6","11":"1","12":"1","13":"1","14":"6","15":"1","16":"1","17":"2","18":8}
72,198,56,239	35.5331	-97.7707	26	1	6	3	1	6	2	1	74117995	{"1":"3","2":"16","3":"17","4":"7","5":"6","6":"2","7":"13","8":"14","9":"15","10":"10","11":"1","12":"8","13":"24","14":"22","15":"18","16":"5","17":"21","18":"19","19":"23","20":"4","21":"20","22":"11","23":"9","24":12}	{"1":"8","2":"5","3":"3","4":"6","5":"6","6":"7","7":"5","8":"3","9":"2","10":"5","11":"8","12":"8","13":"3","14":"4","15":"6","16":"7","17":"5","18":"6","19":"3","20":"8","21":"7","22":"8","23":"5","24":"6"}	{"1":"-2","2":"0","3":"2","4":"-2","5":"0","6":"0","7":"3","8":"0","9":"4","10":"0","11":"4","12":"4","13":"2","14":"2","15":"0","16":"4","17":"-3","18":"4","19":"3","20":"4","21":"-3","22":"-3","23":"3","24":"-2"}	{"1":"8","2":"3","3":"6","4":"7","5":"4","6":"4","7":"7","8":"3","9":"4","10":"6","11":"7","12":"8","13":"5","14":"2","15":"5","16":"7","17":"6","18":"8","19":"3","20":"7","21":"2","22":"8","23":"5","24":7}	{"1":"1","2":"2","3":"7","4":"3","5":"1","6":"8","7":"1","8":"3","9":"7","10":"7","11":"1","12":"2","13":"1","14":"7","15":"2","16":"1","17":"3","18":7}
174,53,4,82	34.8501	-92.3264	48	1	1	1	1	6	3	3	50050418	{"1":"11","2":"6","3":"24","4":"14","5":"21","6":"23","7":"8","8":"4","9":"17","10":"13","11":"22","12":"16","13":"10","14":"20","15":"7","16":"15","17":"3","18":"2","19":"1","20":"5","21":"12","22":"19","23":"18","24":9}	{"1":"3","2":"3","3":"7","4":"4","5":"5","6":"8","7":"3","8":"3","9":"5","10":"4","11":"7","12":"6","13":"6","14":"8","15":"5","16":"6","17":"6","18":"4","19":"4","20":"7","21":"6","22":"4","23":"4","24":"4"}	{"1":"4","2":"0","3":"-3","4":"-3","5":"2","6":"0","7":"3","8":"2","9":"3","10":"0","11":"0","12":"4","13":"4","14":"0","15":"2","16":"-3","17":"-2","18":"4","19":"0","20":"-2","21":"-2","22":"3","23":"4","24":"4"}	{"1":"6","2":"3","3":"5","4":"4","5":"7","6":"8","7":"3","8":"5","9":"6","10":"5","11":"3","12":"5","13":"4","14":"8","15":"5","16":"6","17":"6","18":"4","19":"4","20":"6","21":"6","22":"6","23":"4","24":5}	{"1":"1","2":"2","3":"4","4":"3","5":"1","6":"6","7":"1","8":"3","9":"6","10":"4","11":"1","12":"2","13":"1","14":"4","15":"2","16":"1","17":"3","18":6}
98,24,29,123	35.2298	-81.2428	43	1	1	1	1	7	4	6	76344643	{"1":"16","2":"6","3":"22","4":"7","5":"19","6":"1","7":"4","8":"12","9":"5","10":"2","11":"24","12":"20","13":"8","14":"10","15":"13","16":"15","17":"9","18":"23","19":"14","20":"3","21":"17","22":"21","23":"18","24":11}	{"1":"3","2":"4","3":"2","4":"3","5":"2","6":"3","7":"5","8":"5","9":"4","10":"5","11":"4","12":"5","13":"2","14":"2","15":"6","16":"6","17":"1","18":"6","19":"6","20":"4","21":"1","22":"7","23":"2","24":"1"}	{"1":"-2","2":"3","3":"2","4":"0","5":"4","6":"-2","7":"2","8":"4","9":"-3","10":"-2","11":"-3","12":"0","13":"3","14":"0","15":"0","16":"4","17":"4","18":"-3","19":"-3","20":"3","21":"4","22":"0","23":"0","24":"4"}	{"1":"3","2":"5","3":"3","4":"6","5":"2","6":"3","7":"5","8":"5","9":"3","10":"2","11":"2","12":"6","13":"3","14":"5","15":"5","16":"4","17":"5","18":"4","19":"5","20":"6","21":"1","22":"1","23":"2","24":3}	{"1":"7","2":"1","3":"6","4":"1","5":"1","6":"3","7":"1","8":"1","9":"3","10":"5","11":"1","12":"1","13":"1","14":"5","15":"1","16":"1","17":"1","18":4}
68,205,250,236	28.3899	-81.4366	23	1	2	1	1	7	7	6	98053738	{"1":"6","2":"5","3":"15","4":"24","5":"3","6":"7","7":"22","8":"14","9":"16","10":"9","11":"17","12":"18","13":"20","14":"10","15":"13","16":"12","17":"4","18":"11","19":"1","20":"23","21":"8","22":"19","23":"21","24":2}	{"1":"8","2":"7","3":"5","4":"5","5":"4","6":"8","7":"6","8":"5","9":"7","10":"5","11":"4","12":"7","13":"6","14":"6","15":"6","16":"8","17":"8","18":"7","19":"8","20":"4","21":"6","22":"4","23":"4","24":"6"}	{"1":"4","2":"0","3":"2","4":"3","5":"0","6":"-3","7":"4","8":"4","9":"-2","10":"3","11":"-3","12":"-3","13":"2","14":"0","15":"2","16":"0","17":"0","18":"-2","19":"4","20":"3","21":"0","22":"4","23":"-2","24":"4"}	{"1":"8","2":"7","3":"5","4":"5","5":"6","6":"7","7":"4","8":"6","9":"6","10":"3","11":"3","12":"3","13":"7","14":"6","15":"6","16":"8","17":"6","18":"5","19":"7","20":"5","21":"6","22":"5","23":"5","24":4}	{"1":"4","2":"4","3":"8","4":"5","5":"1","6":"7","7":"4","8":"5","9":"7","10":"8","11":"1","12":"4","13":"4","14":"8","15":"4","16":"1","17":"5","18":7}
24,33,78,134	39.4792	-84.713	29	1	1	1	1	5	4	3	80624691	{"1":"8","2":"16","3":"22","4":"12","5":"13","6":"17","7":"15","8":"14","9":"3","10":"11","11":"5","12":"7","13":"23","14":"10","15":"21","16":"1","17":"6","18":"9","19":"4","20":"19","21":"20","22":"24","23":"2","24":18}	{"1":"7","2":"5","3":"3","4":"4","5":"5","6":"5","7":"4","8":"5","9":"6","10":"7","11":"6","12":"8","13":"3","14":"4","15":"5","16":"7","17":"2","18":"1","19":"3","20":"5","21":"7","22":"5","23":"6","24":"1"}	{"1":"0","2":"0","3":"4","4":"-2","5":"4","6":"-3","7":"3","8":"2","9":"0","10":"-3","11":"4","12":"-2","13":"-2","14":"4","15":"3","16":"-3","17":"3","18":"4","19":"4","20":"2","21":"0","22":"-2","23":"2","24":"0"}	{"1":"7","2":"5","3":"3","4":"5","5":"4","6":"5","7":"4","8":"5","9":"7","10":"4","11":"6","12":"8","13":"1","14":"2","15":"1","16":"7","17":"6","18":"1","19":"4","20":"5","21":"7","22":"3","23":"6","24":3}	{"1":"1","2":"2","3":"4","4":"3","5":"1","6":"6","7":"1","8":"3","9":"6","10":"4","11":"1","12":"1","13":"1","14":"4","15":"1","16":"1","17":"3","18":6}
24,217,177,205	37.8146	-90.5521	42	2	1	1	1	2	1	1	46169186	{"1":"22","2":"5","3":"14","4":"1","5":"11","6":"6","7":"21","8":"23","9":"16","10":"12","11":"7","12":"2","13":"9","14":"3","15":"10","16":"20","17":"17","18":"4","19":"18","20":"8","21":"19","22":"13","23":"24","24":15}	{"1":"5","2":"6","3":"3","4":"6","5":"1","6":"4","7":"5","8":"3","9":"3","10":"6","11":"7","12":"1","13":"2","14":"4","15":"2","16":"7","17":"4","18":"2","19":"3","20":"5","21":"4","22":"5","23":"7","24":"3"}	{"1":"4","2":"0","3":"3","4":"2","5":"4","6":"-3","7":"3","8":"4","9":"4","10":"-2","11":"0","12":"4","13":"0","14":"-2","15":"2","16":"0","17":"-3","18":"4","19":"0","20":"4","21":"3","22":"0","23":"-3","24":"2"}	{"1":"3","2":"2","3":"6","4":"6","5":"2","6":"4","7":"3","8":"2","9":"5","10":"7","11":"6","12":"5","13":"1","14":"4","15":"5","16":"6","17":"3","18":"4","19":"2","20":"5","21":"3","22":"5","23":"3","24":4}	{"1":"1","2":"1","3":"4","4":"2","5":"1","6":"6","7":"1","8":"3","9":"6","10":"4","11":"1","12":"1","13":"1","14":"4","15":"1","16":"1","17":"3","18":6}
100,36,252,93	38.6259	-76.9779	27	2	1	1	1	7	7	4	56290232	{"1":"17","2":"14","3":"1","4":"20","5":"7","6":"6","7":"24","8":"18","9":"13","10":"5","11":"8","12":"2","13":"3","14":"23","15":"22","16":"16","17":"12","18":"9","19":"21","20":"19","21":"15","22":"11","23":"4","24":10}	{"1":"5","2":"4","3":"5","4":"4","5":"4","6":"3","7":"5","8":"6","9":"5","10":"3","11":"3","12":"3","13":"2","14":"5","15":"5","16":"6","17":"6","18":"5","19":"6","20":"5","21":"6","22":"5","23":"5","24":"5"}	{"1":"0","2":"3","3":"-3","4":"0","5":"3","6":"0","7":"4","8":"4","9":"3","10":"4","11":"2","12":"-2","13":"2","14":"0","15":"4","16":"0","17":"4","18":"4","19":"-3","20":"2","21":"-3","22":"-2","23":"0","24":"-2"}	{"1":"5","2":"3","3":"4","4":"4","5":"4","6":"4","7":"5","8":"5","9":"5","10":"4","11":"2","12":"2","13":"2","14":"4","15":"6","16":"6","17":"6","18":"6","19":"5","20":"4","21":"5","22":"4","23":"5","24":6}	{"1":"2","2":"2","3":"5","4":"2","5":"1","6":"6","7":"2","8":"2","9":"6","10":"5","11":"1","12":"1","13":"2","14":"5","15":"1","16":"1","17":"2","18":6}
24,181,186,84	44.7454	-73.4628	27	2	5	6	3	3	1	1	95483070	{"1":"14","2":"7","3":"12","4":"16","5":"1","6":"8","7":"4","8":"18","9":"2","10":"11","11":"23","12":"6","13":"10","14":"5","15":"24","16":"21","17":"20","18":"9","19":"13","20":"19","21":"15","22":"3","23":"22","24":17}	{"1":"6","2":"7","3":"8","4":"3","5":"6","6":"5","7":"4","8":"7","9":"5","10":"2","11":"5","12":"7","13":"5","14":"6","15":"5","16":"7","17":"5","18":"8","19":"7","20":"5","21":"4","22":"5","23":"3","24":"6"}	{"1":"4","2":"4","3":"-3","4":"3","5":"-2","6":"0","7":"2","8":"-2","9":"2","10":"4","11":"2","12":"-3","13":"3","14":"0","15":"0","16":"-3","17":"4","18":"0","19":"0","20":"0","21":"4","22":"-2","23":"3","24":"4"}	{"1":"5","2":"8","3":"8","4":"6","5":"4","6":"4","7":"5","8":"2","9":"7","10":"6","11":"8","12":"6","13":"6","14":"6","15":"8","16":"4","17":"6","18":"3","19":"7","20":"6","21":"5","22":"7","23":"4","24":"3","25":4}	{"1":"2","2":"2","3":"6","4":"1","5":"1","6":"4","7":"2","8":"1","9":"4","10":"7","11":"1","12":"2","13":"2","14":"7","15":"2","16":"1","17":"1","18":4}
47,20,124,75	40.6449	-73.9583	33	2	2	1	1	7	4	6	38791056	{"1":"8","2":"11","3":"1","4":"23","5":"12","6":"15","7":"3","8":"18","9":"19","10":"7","11":"22","12":"13","13":"5","14":"16","15":"10","16":"2","17":"17","18":"21","19":"6","20":"14","21":"24","22":"9","23":"20","24":4}	{"1":"6","2":"7","3":"6","4":"5","5":"6","6":"5","7":"6","8":"5","9":"6","10":"6","11":"5","12":"6","13":"6","14":"5","15":"4","16":"7","17":"6","18":"6","19":"5","20":"6","21":"5","22":"6","23":"5","24":"5"}	{"1":"0","2":"4","3":"4","4":"3","5":"2","6":"0","7":"-2","8":"4","9":"4","10":"4","11":"2","12":"-3","13":"0","14":"-3","15":"3","16":"-2","17":"2","18":"0","19":"-3","20":"0","21":"3","22":"4","23":"-2","24":"0"}	{"1":"7","2":"6","3":"6","4":"7","5":"6","6":"5","7":"6","8":"6","9":"5","10":"7","11":"6","12":"5","13":"6","14":"4","15":"6","16":"6","17":"5","18":"5","19":"7","20":"6","21":"5","22":"6","23":"5","24":5}	{"1":"1","2":"1","3":"2","4":"1","5":"1","6":"3","7":"1","8":"1","9":"3","10":"2","11":"1","12":"1","13":"1","14":"2","15":"1","16":"1","17":"1","18":3}
47,33,164,171	46.1247	-123.676	44	2	7	1	6	2	7	1	29586065	{"1":"4","2":"6","3":"15","4":"21","5":"9","6":"18","7":"12","8":"23","9":"10","10":"11","11":"7","12":"3","13":"8","14":"24","15":"16","16":"5","17":"2","18":"14","19":"17","20":"20","21":"1","22":"13","23":"22","24":19}	{"1":"5","2":"7","3":"7","4":"5","5":"6","6":"4","7":"5","8":"6","9":"5","10":"5","11":"6","12":"5","13":"6","14":"4","15":"5","16":"5","17":"4","18":"4","19":"6","20":"6","21":"6","22":"4","23":"6","24":"5"}	{"1":"-2","2":"0","3":"-2","4":"4","5":"4","6":"2","7":"3","8":"-3","9":"3","10":"4","11":"-3","12":"0","13":"2","14":"2","15":"0","16":"0","17":"3","18":"4","19":"0","20":"0","21":"4","22":"-2","23":"-3","24":"4"}	{"1":"6","2":"6","3":"5","4":"6","5":"3","6":"4","7":"6","8":"5","9":"4","10":"7","11":"6","12":"5","13":"4","14":"3","15":"4","16":"4","17":"3","18":"5","19":"8","20":"8","21":"6","22":"4","23":"5","24":6}	{"1":"4","2":"3","3":"5","4":"4","5":"1","6":"5","7":"4","8":"4","9":"5","10":"5","11":"1","12":"2","13":"4","14":"5","15":"1","16":"1","17":"4","18":4}
73,203,200,50	35.2094	-89.7932	29	2	3	2	3	6	5	6	93231375	{"1":"24","2":"18","3":"14","4":"15","5":"21","6":"17","7":"1","8":"20","9":"10","10":"12","11":"13","12":"19","13":"22","14":"23","15":"7","16":"8","17":"4","18":"2","19":"11","20":"3","21":"9","22":"5","23":"6","24":16}	{"1":"3","2":"2","3":"4","4":"3","5":"2","6":"5","7":"6","8":"5","9":"2","10":"2","11":"5","12":"3","13":"2","14":"1","15":"6","16":"7","17":"4","18":"5","19":"5","20":"4","21":"3","22":"6","23":"6","24":"3"}	{"1":"0","2":"0","3":"3","4":"4","5":"4","6":"2","7":"4","8":"-3","9":"3","10":"4","11":"-2","12":"4","13":"0","14":"4","15":"-2","16":"0","17":"-3","18":"4","19":"-2","20":"-3","21":"0","22":"2","23":"0","24":"2"}	{"1":"3","2":"2","3":"5","4":"6","5":"3","6":"4","7":"5","8":"3","9":"4","10":"6","11":"3","12":"3","13":"2","14":"2","15":"6","16":"7","17":"2","18":"4","19":"7","20":"4","21":"1","22":"4","23":"6","24":2}	{"1":"2","2":"2","3":"7","4":"4","5":"2","6":"5","7":"4","8":"6","9":"6","10":"8","11":"1","12":"2","13":"2","14":"8","15":"2","16":"1","17":"5","18":8}
71,29,121,209	34.2453	-93.4386	58	2	6	1	5	1	1	1	50327304	{"1":"4","2":"11","3":"5","4":"12","5":"18","6":"15","7":"22","8":"8","9":"17","10":"24","11":"16","12":"2","13":"23","14":"14","15":"20","16":"3","17":"13","18":"19","19":"10","20":"7","21":"6","22":"1","23":"9","24":21}	{"1":"5","2":"7","3":"6","4":"7","5":"3","6":"8","7":"5","8":"6","9":"2","10":"6","11":"4","12":"2","13":"3","14":"7","15":"8","16":"5","17":"8","18":"4","19":"3","20":"7","21":"8","22":"5","23":"2","24":"6"}	{"1":"2","2":"4","3":"2","4":"-3","5":"4","6":"4","7":"-2","8":"-3","9":"0","10":"4","11":"-2","12":"0","13":"4","14":"-2","15":"0","16":"3","17":"-3","18":"3","19":"3","20":"0","21":"4","22":"0","23":"0","24":"0"}	{"1":"6","2":"8","3":"7","4":"7","5":"3","6":"7","7":"3","8":"3","9":"6","10":"2","11":"6","12":"2","13":"6","14":"5","15":"8","16":"3","17":"7","18":"7","19":"5","20":"4","21":"3","22":"5","23":"1","24":3}	{"1":"4","2":"1","3":"5","4":"7","5":"1","6":"4","7":"2","8":"8","9":"4","10":"2","11":"1","12":"1","13":"2","14":"4","15":"1","16":"1","17":"8","18":4}
104,136,30,1	28.6024	-81.3589	30	1	1	1	1	1	1	1	49148474	{"1":"5","2":"10","3":"16","4":"11","5":"18","6":"19","7":"15","8":"13","9":"14","10":"21","11":"20","12":"6","13":"24","14":"23","15":"9","16":"8","17":"3","18":"2","19":"12","20":"1","21":"22","22":"17","23":"4","24":7}	{"1":"5","2":"7","3":"6","4":"7","5":"6","6":"6","7":"7","8":"5","9":"5","10":"4","11":"5","12":"5","13":"5","14":"6","15":"7","16":"3","17":"5","18":"5","19":"4","20":"6","21":"6","22":"7","23":"6","24":"3"}	{"1":"0","2":"0","3":"4","4":"-2","5":"4","6":"4","7":"-3","8":"4","9":"0","10":"3","11":"2","12":"4","13":"-3","14":"4","15":"-2","16":"0","17":"-3","18":"3","19":"2","20":"0","21":"2","22":"-2","23":"0","24":"3"}	{"1":"6","2":"5","3":"6","4":"5","5":"6","6":"7","7":"5","8":"6","9":"4","10":"5","11":"5","12":"6","13":"7","14":"8","15":"4","16":"5","17":"6","18":"7","19":"6","20":"6","21":"7","22":"4","23":"5","24":6}	{"1":"7","2":"5","3":"6","4":"3","5":"1","6":"8","7":"5","8":"6","9":"7","10":"6","11":"1","12":"3","13":"4","14":"6","15":"5","16":"1","17":"1","18":6}
108,90,121,212	34.0438	-118.251	25	2	1	1	1	3	1	1	88241679	{"1":"21","2":"15","3":"17","4":"6","5":"3","6":"16","7":"7","8":"22","9":"8","10":"11","11":"24","12":"1","13":"23","14":"13","15":"12","16":"20","17":"9","18":"10","19":"18","20":"5","21":"4","22":"14","23":"19","24":2}	{"1":"5","2":"5","3":"2","4":"3","5":"3","6":"5","7":"6","8":"2","9":"2","10":"3","11":"6","12":"6","13":"3","14":"3","15":"5","16":"5","17":"5","18":"4","19":"3","20":"4","21":"2","22":"2","23":"3","24":"5"}	{"1":"-2","2":"0","3":"3","4":"0","5":"4","6":"-3","7":"2","8":"2","9":"2","10":"4","11":"-3","12":"-3","13":"0","14":"-2","15":"-2","16":"0","17":"4","18":"0","19":"4","20":"4","21":"4","22":"4","23":"2","24":"3"}	{"1":"3","2":"5","3":"2","4":"3","5":"2","6":"3","7":"5","8":"3","9":"1","10":"6","11":"3","12":"4","13":"1","14":"3","15":"3","16":"5","17":"1","18":"3","19":"3","20":"4","21":"2","22":"2","23":"1","24":3}	{"1":"1","2":"1","3":"7","4":"5","5":"4","6":"7","7":"1","8":"5","9":"7","10":"8","11":"4","12":"1","13":"1","14":"8","15":"1","16":"3","17":"5","18":7}
66,157,230,21	30.4901	-81.6717	28	1	1	1	1	3	1	1	34948436	{"1":"16","2":"1","3":"15","4":"14","5":"23","6":"9","7":"13","8":"21","9":"11","10":"24","11":"6","12":"19","13":"8","14":"17","15":"22","16":"5","17":"7","18":"20","19":"3","20":"10","21":"4","22":"12","23":"18","24":2}	{"1":"8","2":"8","3":"4","4":"4","5":"7","6":"2","7":"7","8":"1","9":"4","10":"5","11":"8","12":"6","13":"7","14":"6","15":"1","16":"6","17":"8","18":"4","19":"7","20":"6","21":"5","22":"6","23":"4","24":"1"}	{"1":"4","2":"0","3":"3","4":"4","5":"-3","6":"0","7":"0","8":"4","9":"-2","10":"4","11":"-2","12":"-3","13":"-3","14":"-2","15":"0","16":"0","17":"0","18":"2","19":"0","20":"4","21":"3","22":"2","23":"-2","24":"3"}	{"1":"3","2":"8","3":"7","4":"7","5":"2","6":"1","7":"7","8":"6","9":"8","10":"1","11":"6","12":"3","13":"4","14":"4","15":"1","16":"6","17":"8","18":"6","19":"7","20":"7","21":"2","22":"8","23":"5","24":3}	{"1":"1","2":"1","3":"8","4":"1","5":"1","6":"8","7":"1","8":"1","9":"8","10":"8","11":"1","12":"1","13":"1","14":"8","15":"1","16":"1","17":"1","18":8}
165,230,225,230	40.4835	-74.4432	21	1	5	4	5	5	1	3	67191386	{"1":"9","2":"23","3":"15","4":"5","5":"4","6":"11","7":"19","8":"12","9":"18","10":"8","11":"3","12":"17","13":"1","14":"7","15":"22","16":"13","17":"2","18":"10","19":"14","20":"20","21":"21","22":"6","23":"16","24":24}	{"1":"6","2":"3","3":"5","4":"6","5":"5","6":"6","7":"4","8":"8","9":"5","10":"5","11":"5","12":"4","13":"7","14":"7","15":"7","16":"5","17":"7","18":"6","19":"5","20":"3","21":"6","22":"6","23":"6","24":"6"}	{"1":"4","2":"2","3":"-2","4":"4","5":"4","6":"-3","7":"3","8":"-2","9":"2","10":"2","11":"3","12":"4","13":"0","14":"-3","15":"-3","16":"3","17":"-2","18":"0","19":"0","20":"4","21":"0","22":"0","23":"0","24":"4"}	{"1":"6","2":"5","3":"6","4":"3","5":"6","6":"5","7":"7","8":"4","9":"7","10":"5","11":"6","12":"6","13":"6","14":"4","15":"4","16":"7","17":"6","18":"6","19":"5","20":"6","21":"4","22":"6","23":"6","24":5}	{"1":"3","2":"3","3":"7","4":"2","5":"4","6":"6","7":"2","8":"2","9":"6","10":"7","11":"4","12":"5","13":"2","14":"6","15":"3","16":"2","17":"4","18":5}
152,179,80,238	41.7701	-88.1404	30	2	1	1	1	7	7	7	92238978	{"1":"2","2":"14","3":"6","4":"12","5":"4","6":"18","7":"17","8":"10","9":"21","10":"24","11":"5","12":"23","13":"9","14":"22","15":"1","16":"20","17":"15","18":"8","19":"13","20":"11","21":"16","22":"19","23":"3","24":7}	{"1":"6","2":"5","3":"7","4":"7","5":"3","6":"6","7":"3","8":"4","9":"4","10":"3","11":"4","12":"3","13":"4","14":"5","15":"6","16":"5","17":"5","18":"5","19":"7","20":"6","21":"5","22":"6","23":"3","24":"7"}	{"1":"0","2":"3","3":"-2","4":"4","5":"3","6":"4","7":"2","8":"-3","9":"-2","10":"4","11":"2","12":"4","13":"0","14":"-2","15":"0","16":"3","17":"-3","18":"2","19":"-3","20":"0","21":"4","22":"0","23":"4","24":"0"}	{"1":"5","2":"6","3":"7","4":"5","5":"6","6":"5","7":"4","8":"5","9":"5","10":"4","11":"6","12":"5","13":"4","14":"4","15":"6","16":"6","17":"5","18":"7","19":"6","20":"6","21":"5","22":"6","23":"5","24":7}	{"1":"1","2":"2","3":"6","4":"3","5":"1","6":"3","7":"1","8":"3","9":"3","10":"4","11":"1","12":"2","13":"1","14":"4","15":"2","16":"1","17":"3","18":3}
71,112,140,172	40.3377	-79.8428	32	1	7	7	7	1	1	1	60167482	{"1":"2","2":"9","3":"23","4":"8","5":"21","6":"19","7":"16","8":"13","9":"1","10":"17","11":"22","12":"14","13":"6","14":"4","15":"5","16":"20","17":"11","18":"18","19":"15","20":"3","21":"7","22":"24","23":"12","24":10}	{"1":"1","2":"2","3":"1","4":"1","5":"1","6":"5","7":"6","8":"3","9":"2","10":"4","11":"3","12":"3","13":"2","14":"1","15":"3","16":"7","17":"7","18":"1","19":"4","20":"2","21":"5","22":"4","23":"4","24":"1"}	{"1":"4","2":"0","3":"4","4":"4","5":"0","6":"0","7":"0","8":"-2","9":"2","10":"0","11":"4","12":"2","13":"4","14":"3","15":"-2","16":"-3","17":"-3","18":"0","19":"2","20":"3","21":"4","22":"-2","23":"3","24":"4"}	{"1":"1","2":"3","3":"2","4":"2","5":"3","6":"4","7":"5","8":"3","9":"2","10":"2","11":"1","12":"1","13":"2","14":"3","15":"3","16":"8","17":"7","18":"1","19":"3","20":"1","21":"2","22":"2","23":"3","24":1}	{"1":"3","2":"4","3":"8","4":"8","5":"1","6":"8","7":"3","8":"8","9":"8","10":"8","11":"1","12":"5","13":"3","14":"8","15":"5","16":"1","17":"8","18":8}
99,172,125,160	33.793	-84.4432	47	2	1	1	2	3	5	3	84170483	{"1":"15","2":"11","3":"3","4":"24","5":"22","6":"12","7":"6","8":"9","9":"20","10":"4","11":"2","12":"16","13":"14","14":"18","15":"21","16":"10","17":"8","18":"19","19":"1","20":"17","21":"7","22":"23","23":"13","24":5}	{"1":"5","2":"6","3":"5","4":"4","5":"4","6":"5","7":"6","8":"4","9":"5","10":"4","11":"5","12":"6","13":"5","14":"4","15":"4","16":"4","17":"5","18":"6","19":"6","20":"5","21":"5","22":"5","23":"5","24":"5"}	{"1":"2","2":"0","3":"4","4":"-3","5":"-2","6":"2","7":"2","8":"0","9":"0","10":"4","11":"4","12":"4","13":"3","14":"0","15":"4","16":"-2","17":"4","18":"-3","19":"0","20":"-3","21":"3","22":"-2","23":"0","24":"3"}	{"1":"5","2":"6","3":"5","4":"4","5":"4","6":"6","7":"6","8":"5","9":"6","10":"3","11":"5","12":"5","13":"5","14":"4","15":"4","16":"4","17":"5","18":"5","19":"5","20":"5","21":"6","22":"4","23":"5","24":5}	{"1":"1","2":"1","3":"2","4":"1","5":"1","6":"3","7":"1","8":"1","9":"3","10":"2","11":"1","12":"1","13":"1","14":"2","15":"1","16":"1","17":"1","18":3}
107,185,117,26	33.9761	-118.154	24	2	5	6	2	1	1	1	41759269	{"1":"1","2":"24","3":"2","4":"22","5":"8","6":"12","7":"18","8":"19","9":"4","10":"15","11":"21","12":"13","13":"6","14":"17","15":"10","16":"9","17":"7","18":"3","19":"23","20":"5","21":"16","22":"14","23":"11","24":20}	{"1":"4","2":"5","3":"6","4":"4","5":"7","6":"6","7":"4","8":"5","9":"4","10":"5","11":"6","12":"7","13":"5","14":"4","15":"6","16":"5","17":"4","18":"4","19":"4","20":"6","21":"5","22":"6","23":"5","24":"5"}	{"1":"4","2":"2","3":"-3","4":"4","5":"0","6":"4","7":"4","8":"-3","9":"2","10":"2","11":"4","12":"0","13":"3","14":"0","15":"-3","16":"0","17":"-2","18":"-2","19":"-2","20":"4","21":"3","22":"0","23":"3","24":"0"}	{"1":"6","2":"5","3":"6","4":"5","5":"5","6":"5","7":"5","8":"5","9":"4","10":"6","11":"6","12":"5","13":"5","14":"6","15":"6","16":"5","17":"4","18":"5","19":"3","20":"5","21":"5","22":"6","23":"5","24":6}	{"1":"6","2":"4","3":"7","4":"5","5":"4","6":"6","7":"6","8":"5","9":"6","10":"6","11":"4","12":"4","13":"6","14":"6","15":"4","16":"4","17":"5","18":6}
107,11,144,182	40.0155	-82.9177	33	2	5	4	3	1	1	1	98198787	{"1":"2","2":"5","3":"20","4":"10","5":"17","6":"24","7":"7","8":"9","9":"21","10":"15","11":"19","12":"18","13":"22","14":"1","15":"8","16":"3","17":"16","18":"4","19":"11","20":"23","21":"14","22":"13","23":"12","24":6}	{"1":"6","2":"7","3":"6","4":"7","5":"7","6":"7","7":"6","8":"7","9":"6","10":"6","11":"5","12":"6","13":"4","14":"6","15":"6","16":"6","17":"7","18":"7","19":"6","20":"7","21":"5","22":"7","23":"7","24":"7"}	{"1":"2","2":"4","3":"-2","4":"4","5":"0","6":"4","7":"-3","8":"-2","9":"4","10":"0","11":"3","12":"4","13":"0","14":"-2","15":"-3","16":"2","17":"-2","18":"-3","19":"0","20":"-2","21":"-3","22":"0","23":"0","24":"0"}	{"1":"6","2":"6","3":"6","4":"7","5":"7","6":"7","7":"6","8":"7","9":"7","10":"6","11":"7","12":"7","13":"7","14":"7","15":"6","16":"7","17":"7","18":"6","19":"6","20":"7","21":"6","22":"7","23":"7","24":7}	{"1":"2","2":"1","3":"1","4":"1","5":"1","6":"3","7":"1","8":"1","9":"3","10":"1","11":"1","12":"1","13":"1","14":"1","15":"1","16":"1","17":"1","18":3}
173,19,154,70	31.2107	-83.2106	27	1	1	4	5	2	1	1	16274831	{"1":"2","2":"24","3":"3","4":"7","5":"22","6":"8","7":"11","8":"19","9":"23","10":"20","11":"17","12":"9","13":"13","14":"16","15":"6","16":"1","17":"10","18":"5","19":"14","20":"12","21":"15","22":"21","23":"18","24":4}	{"1":"3","2":"4","3":"5","4":"5","5":"4","6":"2","7":"5","8":"5","9":"4","10":"5","11":"2","12":"3","13":"3","14":"6","15":"3","16":"3","17":"2","18":"5","19":"4","20":"4","21":"3","22":"3","23":"4","24":"2"}	{"1":"4","2":"2","3":"-3","4":"-3","5":"0","6":"0","7":"-2","8":"-2","9":"3","10":"4","11":"0","12":"0","13":"0","14":"-2","15":"4","16":"3","17":"4","18":"0","19":"4","20":"-3","21":"3","22":"2","23":"2","24":"4"}	{"1":"2","2":"4","3":"2","4":"3","5":"3","6":"2","7":"3","8":"4","9":"5","10":"3","11":"2","12":"4","13":"2","14":"3","15":"4","16":"5","17":"4","18":"6","19":"3","20":"3","21":"4","22":"4","23":"4","24":3}	{"1":"3","2":"3","3":"7","4":"4","5":"2","6":"7","7":"3","8":"3","9":"7","10":"7","11":"2","12":"2","13":"3","14":"7","15":"2","16":"2","17":"2","18":7}
70,178,138,238	35.483	-94.3469	51	2	7	1	6	1	1	1	42525145	{"1":"20","2":"9","3":"18","4":"16","5":"6","6":"13","7":"8","8":"7","9":"2","10":"14","11":"21","12":"3","13":"5","14":"1","15":"23","16":"10","17":"19","18":"12","19":"17","20":"22","21":"11","22":"15","23":"4","24":24}	{"1":"7","2":"6","3":"5","4":"4","5":"3","6":"6","7":"5","8":"5","9":"4","10":"6","11":"4","12":"5","13":"5","14":"4","15":"6","16":"5","17":"7","18":"5","19":"5","20":"5","21":"6","22":"6","23":"7","24":"6"}	{"1":"-2","2":"-2","3":"0","4":"2","5":"4","6":"4","7":"4","8":"0","9":"-3","10":"0","11":"3","12":"3","13":"-2","14":"4","15":"0","16":"3","17":"4","18":"2","19":"2","20":"0","21":"0","22":"4","23":"-3","24":"-3"}	{"1":"6","2":"5","3":"5","4":"5","5":"4","6":"5","7":"4","8":"4","9":"4","10":"5","11":"6","12":"4","13":"6","14":"4","15":"4","16":"4","17":"5","18":"4","19":"3","20":"4","21":"6","22":"5","23":"5","24":5}	{"1":"2","2":"1","3":"5","4":"3","5":"1","6":"3","7":"1","8":"3","9":"3","10":"5","11":"1","12":"1","13":"2","14":"5","15":"1","16":"1","17":"3","18":3}
72,208,193,156	33.2479	-111.789	35	2	1	1	1	7	6	6	36186103	{"1":"7","2":"21","3":"12","4":"11","5":"5","6":"19","7":"3","8":"10","9":"15","10":"4","11":"2","12":"13","13":"1","14":"9","15":"18","16":"16","17":"23","18":"14","19":"20","20":"24","21":"22","22":"17","23":"6","24":8}	{"1":"5","2":"6","3":"5","4":"6","5":"4","6":"5","7":"6","8":"5","9":"4","10":"5","11":"6","12":"6","13":"3","14":"6","15":"4","16":"5","17":"5","18":"5","19":"6","20":"5","21":"4","22":"5","23":"5","24":"4"}	{"1":"0","2":"-3","3":"4","4":"-2","5":"3","6":"2","7":"-2","8":"4","9":"-3","10":"4","11":"4","12":"4","13":"0","14":"2","15":"3","16":"-2","17":"0","18":"-3","19":"0","20":"2","21":"0","22":"3","23":"0","24":"4"}	{"1":"5","2":"3","3":"4","4":"4","5":"7","6":"7","7":"4","8":"5","9":"1","10":"5","11":"5","12":"4","13":"3","14":"8","15":"7","16":"3","17":"5","18":"2","19":"6","20":"7","21":"4","22":"8","23":"5","24":5}	{"1":"1","2":"1","3":"6","4":"2","5":"3","6":"7","7":"1","8":"2","9":"7","10":"7","11":"3","12":"1","13":"1","14":"7","15":"1","16":"3","17":"2","18":7}
198,8,80,18	34.0438	-118.251	35	2	1	1	1	5	6	4	57136084	{"1":"24","2":"10","3":"4","4":"21","5":"13","6":"17","7":"9","8":"3","9":"22","10":"11","11":"14","12":"12","13":"18","14":"16","15":"8","16":"20","17":"19","18":"7","19":"5","20":"15","21":"6","22":"2","23":"1","24":23}	{"1":"5","2":"3","3":"3","4":"3","5":"4","6":"5","7":"3","8":"3","9":"3","10":"7","11":"4","12":"5","13":"5","14":"4","15":"3","16":"8","17":"6","18":"6","19":"5","20":"3","21":"5","22":"4","23":"6","24":"2"}	{"1":"2","2":"4","3":"4","4":"0","5":"3","6":"2","7":"0","8":"4","9":"4","10":"-2","11":"0","12":"3","13":"0","14":"-2","15":"4","16":"0","17":"-3","18":"4","19":"0","20":"-2","21":"3","22":"-3","23":"-3","24":"2"}	{"1":"6","2":"5","3":"4","4":"3","5":"5","6":"5","7":"3","8":"4","9":"4","10":"7","11":"3","12":"5","13":"4","14":"4","15":"3","16":"8","17":"5","18":"4","19":"5","20":"4","21":"3","22":"3","23":"4","24":4}	{"1":"1","2":"1","3":"5","4":"3","5":"1","6":"6","7":"1","8":"3","9":"6","10":"5","11":"1","12":"1","13":"1","14":"5","15":"1","16":"1","17":"2","18":5}
73,204,106,226	25.6586	-80.3568	41	1	1	1	1	6	6	7	76387937	{"1":"5","2":"15","3":"23","4":"12","5":"13","6":"14","7":"20","8":"8","9":"3","10":"19","11":"21","12":"18","13":"22","14":"7","15":"24","16":"4","17":"10","18":"11","19":"17","20":"1","21":"9","22":"16","23":"2","24":6}	{"1":"5","2":"4","3":"6","4":"6","5":"4","6":"4","7":"4","8":"4","9":"4","10":"4","11":"5","12":"4","13":"5","14":"7","15":"5","16":"4","17":"4","18":"5","19":"3","20":"4","21":"5","22":"4","23":"3","24":"3"}	{"1":"2","2":"0","3":"-3","4":"4","5":"-3","6":"-2","7":"3","8":"-2","9":"-3","10":"2","11":"2","12":"3","13":"4","14":"0","15":"4","16":"0","17":"-2","18":"0","19":"0","20":"4","21":"0","22":"4","23":"4","24":"3"}	{"1":"5","2":"4","3":"4","4":"5","5":"4","6":"2","7":"5","8":"4","9":"2","10":"5","11":"4","12":"4","13":"3","14":"3","15":"2","16":"2","17":"2","18":"3","19":"2","20":"2","21":"2","22":"4","23":"3","24":3}	{"1":"1","2":"1","3":"8","4":"6","5":"1","6":"5","7":"1","8":"6","9":"5","10":"8","11":"1","12":"1","13":"1","14":"8","15":"1","16":"1","17":"1","18":1}
107,199,114,164	41.627	-88.204	26	1	5	1	5	5	4	3	49644244	{"1":"24","2":"1","3":"3","4":"17","5":"5","6":"7","7":"19","8":"8","9":"11","10":"14","11":"4","12":"15","13":"10","14":"13","15":"22","16":"6","17":"12","18":"23","19":"9","20":"2","21":"16","22":"20","23":"18","24":21}	{"1":"5","2":"6","3":"5","4":"5","5":"5","6":"7","7":"5","8":"5","9":"5","10":"4","11":"6","12":"5","13":"4","14":"5","15":"3","16":"6","17":"4","18":"3","19":"2","20":"4","21":"4","22":"6","23":"4","24":"3"}	{"1":"4","2":"-2","3":"3","4":"4","5":"0","6":"4","7":"-3","8":"2","9":"4","10":"0","11":"-3","12":"0","13":"0","14":"4","15":"-2","16":"-2","17":"0","18":"0","19":"3","20":"2","21":"3","22":"2","23":"-3","24":"4"}	{"1":"4","2":"7","3":"6","4":"6","5":"6","6":"6","7":"6","8":"5","9":"3","10":"3","11":"6","12":"4","13":"4","14":"5","15":"4","16":"5","17":"4","18":"4","19":"2","20":"5","21":"4","22":"7","23":"3","24":3}	{"1":"2","2":"1","3":"7","4":"5","5":"1","6":"7","7":"1","8":"3","9":"8","10":"6","11":"1","12":"1","13":"1","14":"8","15":"1","16":"1","17":"6","18":8}
76,5,149,85	36.4199	-82.1139	26	2	6	3	7	2	1	6	32782192	{"1":"12","2":"11","3":"9","4":"1","5":"17","6":"10","7":"13","8":"8","9":"18","10":"4","11":"3","12":"22","13":"15","14":"2","15":"6","16":"19","17":"5","18":"7","19":"23","20":"14","21":"16","22":"21","23":"20","24":24}	{"1":"6","2":"1","3":"1","4":"6","5":"5","6":"5","7":"6","8":"6","9":"7","10":"5","11":"8","12":"1","13":"4","14":"6","15":"4","16":"4","17":"8","18":"3","19":"5","20":"2","21":"7","22":"8","23":"6","24":"3"}	{"1":"0","2":"4","3":"2","4":"2","5":"3","6":"3","7":"-2","8":"0","9":"-3","10":"0","11":"4","12":"2","13":"3","14":"0","15":"4","16":"-3","17":"-2","18":"4","19":"-3","20":"0","21":"0","22":"4","23":"4","24":"-2"}	{"1":"7","2":"4","3":"5","4":"1","5":"7","6":"6","7":"8","8":"8","9":"4","10":"7","11":"2","12":"4","13":"6","14":"3","15":"8","16":"5","17":"6","18":"4","19":"7","20":"5","21":"8","22":"6","23":"1","24":5}	{"1":"1","2":"1","3":"6","4":"4","5":"1","6":"8","7":"1","8":"4","9":"8","10":"8","11":"1","12":"1","13":"1","14":"8","15":"1","16":"1","17":"1","18":"4","19":8}
76,187,65,25	33.1499	-96.8555	31	2	2	1	1	6	6	4	64036583	{"1":"14","2":"24","3":"8","4":"16","5":"17","6":"22","7":"5","8":"11","9":"3","10":"2","11":"12","12":"1","13":"4","14":"7","15":"18","16":"21","17":"20","18":"10","19":"15","20":"13","21":"6","22":"9","23":"19","24":23}	{"1":"3","2":"2","3":"2","4":"3","5":"5","6":"2","7":"6","8":"6","9":"6","10":"4","11":"5","12":"4","13":"6","14":"6","15":"4","16":"4","17":"6","18":"5","19":"6","20":"4","21":"6","22":"5","23":"4","24":"6"}	{"1":"4","2":"3","3":"4","4":"0","5":"0","6":"4","7":"0","8":"-3","9":"0","10":"-2","11":"-3","12":"3","13":"-2","14":"2","15":"-2","16":"0","17":"2","18":"4","19":"2","20":"4","21":"0","22":"3","23":"-3","24":"4"}	{"1":"3","2":"4","3":"6","4":"4","5":"3","6":"3","7":"6","8":"6","9":"6","10":"4","11":"3","12":"6","13":"4","14":"6","15":"3","16":"3","17":"6","18":"2","19":"4","20":"6","21":"6","22":"3","23":"3","24":3}	{"1":"2","2":"2","3":"4","4":"4","5":"1","6":"6","7":"2","8":"3","9":"5","10":"3","11":"1","12":"1","13":"1","14":"2","15":"1","16":"1","17":"2","18":4}
216,49,6,16	41.0415	-76.6507	32	2	2	1	5	5	2	1	24778371	{"1":"19","2":"22","3":"13","4":"4","5":"5","6":"6","7":"18","8":"24","9":"3","10":"20","11":"11","12":"8","13":"14","14":"1","15":"16","16":"23","17":"21","18":"7","19":"10","20":"12","21":"15","22":"2","23":"17","24":9}	{"1":"4","2":"5","3":"4","4":"3","5":"5","6":"3","7":"2","8":"4","9":"3","10":"5","11":"4","12":"4","13":"3","14":"4","15":"5","16":"4","17":"3","18":"5","19":"3","20":"5","21":"3","22":"5","23":"2","24":"2"}	{"1":"0","2":"0","3":"0","4":"3","5":"4","6":"-2","7":"0","8":"4","9":"4","10":"0","11":"-2","12":"-3","13":"3","14":"2","15":"-2","16":"-3","17":"2","18":"4","19":"3","20":"2","21":"0","22":"-3","23":"4","24":"4"}	{"1":"4","2":"4","3":"3","4":"5","5":"5","6":"3","7":"3","8":"4","9":"3","10":"5","11":"4","12":"2","13":"4","14":"5","15":"2","16":"3","17":"4","18":"4","19":"5","20":"5","21":"4","22":"2","23":"3","24":2}	{"1":"3","2":"3","3":"4","4":"2","5":"4","6":"5","7":"3","8":"3","9":"5","10":"4","11":"4","12":"5","13":"4","14":"5","15":"4","16":"4","17":"3","18":6}
99,111,60,205	42.24	-87.8717	33	2	1	2	1	4	3	4	53844301	{"1":"8","2":"20","3":"17","4":"13","5":"16","6":"10","7":"11","8":"15","9":"2","10":"9","11":"12","12":"7","13":"24","14":"14","15":"1","16":"6","17":"19","18":"23","19":"3","20":"4","21":"5","22":"21","23":"22","24":18}	{"1":"7","2":"5","3":"4","4":"4","5":"2","6":"3","7":"4","8":"6","9":"3","10":"2","11":"7","12":"8","13":"3","14":"5","15":"3","16":"5","17":"2","18":"4","19":"5","20":"3","21":"8","22":"3","23":"4","24":"4"}	{"1":"0","2":"4","3":"-2","4":"-2","5":"4","6":"3","7":"0","8":"2","9":"4","10":"2","11":"0","12":"0","13":"2","14":"0","15":"0","16":"-3","17":"3","18":"3","19":"-3","20":"4","21":"-3","22":"-2","23":"4","24":"4"}	{"1":"6","2":"3","3":"2","4":"4","5":"3","6":"3","7":"2","8":"4","9":"2","10":"2","11":"5","12":"8","13":"3","14":"2","15":"2","16":"4","17":"3","18":"5","19":"6","20":"5","21":"4","22":"3","23":"3","24":3}	{"1":"3","2":"2","3":"5","4":"3","5":"1","6":"5","7":"3","8":"3","9":"5","10":"6","11":"1","12":"2","13":"2","14":"6","15":"2","16":"1","17":"2","18":4}
68,200,65,150	28.3031	-82.7048	37	1	1	1	1	3	1	1	97421143	{"1":"10","2":"6","3":"18","4":"19","5":"3","6":"22","7":"11","8":"21","9":"24","10":"20","11":"9","12":"5","13":"7","14":"13","15":"16","16":"2","17":"23","18":"14","19":"15","20":"17","21":"4","22":"1","23":"12","24":8}	{"1":"6","2":"6","3":"4","4":"6","5":"4","6":"4","7":"7","8":"4","9":"5","10":"4","11":"3","12":"6","13":"6","14":"5","15":"7","16":"7","17":"4","18":"5","19":"7","20":"5","21":"5","22":"8","23":"7","24":"6"}	{"1":"4","2":"0","3":"0","4":"-3","5":"2","6":"3","7":"-2","8":"4","9":"2","10":"-2","11":"4","12":"-3","13":"2","14":"4","15":"0","16":"0","17":"3","18":"3","19":"4","20":"-2","21":"4","22":"0","23":"-3","24":"0"}	{"1":"6","2":"5","3":"4","4":"3","5":"5","6":"5","7":"5","8":"4","9":"4","10":"6","11":"3","12":"6","13":"6","14":"4","15":"5","16":"6","17":"3","18":"7","19":"6","20":"5","21":"4","22":"8","23":"6","24":5}	{"1":"1","2":"1","3":"2","4":"1","5":"1","6":"3","7":"1","8":"1","9":"3","10":"2","11":"1","12":"1","13":"1","14":"2","15":"1","16":"1","17":"1","18":3}
75,132,179,132	38.6019	-89.9138	37	1	7	6	6	2	1	1	63911475	{"1":"5","2":"3","3":"18","4":"16","5":"8","6":"13","7":"7","8":"2","9":"17","10":"19","11":"14","12":"11","13":"6","14":"24","15":"20","16":"9","17":"15","18":"4","19":"1","20":"12","21":"21","22":"10","23":"22","24":23}	{"1":"7","2":"4","3":"6","4":"3","5":"1","6":"5","7":"6","8":"6","9":"5","10":"5","11":"7","12":"8","13":"5","14":"4","15":"8","16":"4","17":"7","18":"4","19":"2","20":"5","21":"2","22":"3","23":"3","24":"3"}	{"1":"0","2":"3","3":"-2","4":"-2","5":"2","6":"0","7":"0","8":"2","9":"4","10":"-2","11":"0","12":"4","13":"4","14":"3","15":"4","16":"-3","17":"-3","18":"0","19":"4","20":"-3","21":"0","22":"3","23":"2","24":"4"}	{"1":"8","2":"6","3":"7","4":"3","5":"6","6":"6","7":"5","8":"5","9":"7","10":"6","11":"5","12":"7","13":"8","14":"4","15":"7","16":"1","17":"5","18":"7","19":"3","20":"6","21":"4","22":"6","23":"7","24":3}	{"1":"3","2":"5","3":"8","4":"8","5":"1","6":"8","7":"2","8":"1","9":"8","10":"5","11":"1","12":"6","13":"1","14":"5","15":"8","16":"1","17":"1","18":8}
73,24,157,202	32.4304	-111.038	33	2	6	5	6	2	1	1	11195818	{"1":"18","2":"17","3":"9","4":"22","5":"19","6":"13","7":"21","8":"14","9":"12","10":"4","11":"3","12":"16","13":"23","14":"20","15":"6","16":"2","17":"10","18":"24","19":"8","20":"1","21":"5","22":"7","23":"11","24":15}	{"1":"5","2":"4","3":"5","4":"2","5":"6","6":"4","7":"4","8":"3","9":"4","10":"4","11":"2","12":"4","13":"4","14":"6","15":"3","16":"2","17":"4","18":"1","19":"1","20":"5","21":"6","22":"2","23":"4","24":"3"}	{"1":"-2","2":"-2","3":"-3","4":"4","5":"4","6":"2","7":"4","8":"3","9":"3","10":"0","11":"0","12":"-3","13":"0","14":"0","15":"3","16":"4","17":"0","18":"4","19":"0","20":"2","21":"-3","22":"4","23":"2","24":"4"}	{"1":"4","2":"3","3":"1","4":"1","5":"3","6":"3","7":"2","8":"4","9":"3","10":"2","11":"2","12":"1","13":"3","14":"8","15":"5","16":"4","17":"4","18":"3","19":"1","20":"4","21":"5","22":"5","23":"7","24":1}	{"1":"3","2":"5","3":"8","4":"4","5":"2","6":"8","7":"3","8":"4","9":"8","10":"8","11":"4","12":"4","13":"5","14":"8","15":"4","16":"3","17":"4","18":8}
107,10,36,29	41.3891	-81.5368	30	1	2	1	1	2	1	1	31844548	{"1":"10","2":"9","3":"18","4":"4","5":"15","6":"22","7":"24","8":"3","9":"21","10":"14","11":"11","12":"16","13":"6","14":"8","15":"23","16":"7","17":"20","18":"1","19":"12","20":"5","21":"17","22":"19","23":"13","24":2}	{"1":"6","2":"5","3":"5","4":"6","5":"7","6":"5","7":"6","8":"5","9":"6","10":"5","11":"3","12":"4","13":"7","14":"6","15":"5","16":"5","17":"6","18":"7","19":"6","20":"7","21":"2","22":"3","23":"6","24":"5"}	{"1":"4","2":"3","3":"4","4":"2","5":"-3","6":"0","7":"-2","8":"-2","9":"-2","10":"3","11":"2","12":"4","13":"4","14":"0","15":"0","16":"-3","17":"0","18":"-3","19":"4","20":"0","21":"2","22":"4","23":"0","24":"3"}	{"1":"6","2":"6","3":"6","4":"7","5":"6","6":"5","7":"5","8":"4","9":"5","10":"6","11":"3","12":"6","13":"5","14":"6","15":"3","16":"6","17":"6","18":"7","19":"6","20":"6","21":"3","22":"3","23":"4","24":7}	{"1":"3","2":"2","3":"6","4":"3","5":"2","6":"5","7":"2","8":"3","9":"5","10":"7","11":"2","12":"2","13":"2","14":"7","15":"2","16":"2","17":"3","18":5}
24,125,110,234	34.2577	-84.4921	25	1	7	2	7	5	1	4	61432147	{"1":"8","2":"19","3":"13","4":"17","5":"18","6":"2","7":"16","8":"10","9":"24","10":"21","11":"23","12":"15","13":"5","14":"9","15":"14","16":"1","17":"7","18":"12","19":"20","20":"22","21":"6","22":"4","23":"3","24":11}	{"1":"5","2":"2","3":"3","4":"4","5":"1","6":"5","7":"4","8":"2","9":"2","10":"3","11":"1","12":"5","13":"3","14":"2","15":"3","16":"3","17":"6","18":"5","19":"6","20":"5","21":"3","22":"5","23":"5","24":"5"}	{"1":"0","2":"2","3":"0","4":"0","5":"4","6":"-2","7":"-2","8":"3","9":"4","10":"0","11":"2","12":"-3","13":"3","14":"4","15":"4","16":"0","17":"-3","18":"3","19":"4","20":"-3","21":"4","22":"-2","23":"0","24":"2"}	{"1":"4","2":"2","3":"4","4":"2","5":"3","6":"5","7":"2","8":"3","9":"3","10":"4","11":"4","12":"4","13":"5","14":"4","15":"3","16":"4","17":"6","18":"5","19":"7","20":"3","21":"3","22":"4","23":"5","24":7}	{"1":"3","2":"1","3":"6","4":"2","5":"1","6":"6","7":"2","8":"2","9":"6","10":"8","11":"1","12":"1","13":"2","14":"8","15":"1","16":"1","17":"2","18":6}
66,195,54,234	39.1659	-84.2295	36	2	1	1	1	2	1	1	29470297	{"1":"11","2":"19","3":"6","4":"8","5":"5","6":"9","7":"12","8":"15","9":"22","10":"4","11":"23","12":"17","13":"18","14":"10","15":"14","16":"21","17":"13","18":"7","19":"16","20":"2","21":"1","22":"3","23":"20","24":24}	{"1":"6","2":"3","3":"7","4":"5","5":"5","6":"3","7":"4","8":"5","9":"4","10":"2","11":"2","12":"4","13":"6","14":"5","15":"4","16":"3","17":"4","18":"7","19":"5","20":"5","21":"4","22":"6","23":"7","24":"3"}	{"1":"4","2":"-2","3":"0","4":"0","5":"0","6":"3","7":"0","8":"-2","9":"0","10":"4","11":"2","12":"2","13":"-3","14":"3","15":"-3","16":"3","17":"-3","18":"-3","19":"2","20":"0","21":"-2","22":"4","23":"4","24":"4"}	{"1":"6","2":"4","3":"5","4":"4","5":"6","6":"1","7":"5","8":"3","9":"5","10":"3","11":"4","12":"2","13":"3","14":"3","15":"4","16":"5","17":"5","18":"4","19":"5","20":"6","21":"6","22":"4","23":"7","24":5}	{"1":"2","2":"1","3":"1","4":"1","5":"1","6":"2","7":"1","8":"1","9":"2","10":"1","11":"1","12":"1","13":"1","14":"1","15":"1","16":"1","17":"1","18":2}
75,97,156,47	41.2283	-75.7935	36	2	1	1	1	7	6	6	12645016	{"1":"20","2":"15","3":"12","4":"6","5":"5","6":"21","7":"4","8":"17","9":"22","10":"7","11":"3","12":"18","13":"23","14":"13","15":"8","16":"19","17":"9","18":"11","19":"2","20":"1","21":"10","22":"14","23":"16","24":24}	{"1":"7","2":"5","3":"6","4":"6","5":"5","6":"5","7":"6","8":"6","9":"6","10":"5","11":"7","12":"6","13":"7","14":"6","15":"6","16":"5","17":"6","18":"6","19":"6","20":"6","21":"5","22":"6","23":"5","24":"5"}	{"1":"4","2":"3","3":"0","4":"-2","5":"-3","6":"0","7":"4","8":"2","9":"0","10":"4","11":"4","12":"0","13":"0","14":"4","15":"-3","16":"3","17":"-2","18":"0","19":"-2","20":"2","21":"0","22":"2","23":"-3","24":"3"}	{"1":"6","2":"5","3":"6","4":"4","5":"5","6":"5","7":"4","8":"7","9":"5","10":"5","11":"6","12":"5","13":"4","14":"5","15":"4","16":"5","17":"5","18":"5","19":"5","20":"6","21":"6","22":"7","23":"5","24":6}	{"1":"1","2":"4","3":"5","4":"2","5":"1","6":"3","7":"1","8":"2","9":"2","10":"4","11":"1","12":"4","13":"1","14":"2","15":"2","16":"1","17":"1","18":3}
172,249,40,115	34.0967	-117.72	29	2	1	3	5	1	3	1	93922051	{"1":"23","2":"7","3":"17","4":"19","5":"21","6":"20","7":"5","8":"1","9":"2","10":"14","11":"12","12":"11","13":"3","14":"22","15":"13","16":"15","17":"8","18":"9","19":"10","20":"16","21":"4","22":"6","23":"24","24":18}	{"1":"3","2":"7","3":"3","4":"4","5":"2","6":"6","7":"5","8":"6","9":"6","10":"5","11":"4","12":"4","13":"5","14":"5","15":"6","16":"3","17":"6","18":"2","19":"3","20":"2","21":"5","22":"7","23":"6","24":"3"}	{"1":"4","2":"4","3":"0","4":"4","5":"4","6":"0","7":"2","8":"4","9":"4","10":"0","11":"2","12":"2","13":"-3","14":"-2","15":"0","16":"3","17":"-2","18":"3","19":"-2","20":"0","21":"0","22":"-3","23":"-3","24":"3"}	{"1":"3","2":"5","3":"3","4":"3","5":"2","6":"7","7":"6","8":"7","9":"3","10":"4","11":"5","12":"6","13":"2","14":"3","15":"6","16":"5","17":"5","18":"6","19":"2","20":"3","21":"5","22":"5","23":"5","24":3}	{"1":"1","2":"6","3":"1","4":"1","5":"1","6":"5","7":"1","8":"2","9":"6","10":"1","11":"1","12":"7","13":"1","14":"1","15":"3","16":"1","17":"1","18":6}
75,139,210,153	42.4624	-122.664	50	1	2	2	3	3	2	2	37762140	{"1":"1","2":"9","3":"5","4":"19","5":"13","6":"3","7":"7","8":"4","9":"22","10":"16","11":"15","12":"11","13":"20","14":"23","15":"12","16":"24","17":"10","18":"17","19":"6","20":"2","21":"8","22":"18","23":"21","24":14}	{"1":"4","2":"3","3":"4","4":"5","5":"5","6":"3","7":"3","8":"5","9":"4","10":"3","11":"5","12":"3","13":"5","14":"4","15":"5","16":"4","17":"4","18":"4","19":"6","20":"4","21":"3","22":"4","23":"4","24":"5"}	{"1":"0","2":"0","3":"2","4":"4","5":"0","6":"2","7":"-2","8":"2","9":"0","10":"3","11":"4","12":"3","13":"-2","14":"0","15":"-3","16":"-3","17":"-2","18":"0","19":"-3","20":"3","21":"4","22":"4","23":"4","24":"4"}	{"1":"5","2":"3","3":"5","4":"4","5":"5","6":"5","7":"4","8":"4","9":"3","10":"5","11":"4","12":"4","13":"3","14":"4","15":"3","16":"4","17":"3","18":"4","19":"4","20":"3","21":"4","22":"3","23":"3","24":4}	{"1":"3","2":"3","3":"5","4":"3","5":"2","6":"5","7":"3","8":"3","9":"5","10":"5","11":"1","12":"2","13":"2","14":"4","15":"2","16":"1","17":"3","18":5}
73,14,39,123	40.524	-105.14	24	1	5	1	1	5	3	2	28836578	{"1":"14","2":"11","3":"2","4":"7","5":"1","6":"5","7":"13","8":"24","9":"19","10":"6","11":"22","12":"18","13":"4","14":"23","15":"15","16":"8","17":"16","18":"3","19":"17","20":"12","21":"21","22":"9","23":"20","24":10}	{"1":"4","2":"4","3":"5","4":"7","5":"6","6":"2","7":"5","8":"5","9":"3","10":"6","11":"3","12":"2","13":"3","14":"4","15":"3","16":"3","17":"3","18":"4","19":"1","20":"5","21":"3","22":"4","23":"2","24":"4"}	{"1":"3","2":"0","3":"3","4":"-2","5":"0","6":"4","7":"2","8":"4","9":"3","10":"-3","11":"0","12":"4","13":"4","14":"0","15":"2","16":"4","17":"0","18":"-3","19":"4","20":"-2","21":"-2","22":"-3","23":"2","24":"0"}	{"1":"6","2":"5","3":"6","4":"7","5":"5","6":"3","7":"4","8":"5","9":"5","10":"6","11":"2","12":"4","13":"3","14":"4","15":"6","16":"6","17":"5","18":"3","19":"4","20":"6","21":"4","22":"3","23":"5","24":4}	{"1":"1","2":"1","3":"3","4":"2","5":"1","6":"3","7":"1","8":"1","9":"4","10":"3","11":"1","12":"1","13":"1","14":"2","15":"1","16":"1","17":"1","18":5}
74,96,160,47	38.9499	-77.2223	46	1	1	1	1	7	7	5	94180560	{"1":"19","2":"24","3":"18","4":"14","5":"2","6":"17","7":"11","8":"20","9":"6","10":"12","11":"15","12":"16","13":"1","14":"3","15":"13","16":"4","17":"22","18":"8","19":"21","20":"7","21":"23","22":"10","23":"9","24":5}	{"1":"5","2":"2","3":"4","4":"5","5":"6","6":"3","7":"7","8":"5","9":"7","10":"6","11":"6","12":"5","13":"6","14":"7","15":"6","16":"5","17":"3","18":"7","19":"6","20":"6","21":"4","22":"4","23":"5","24":"7"}	{"1":"3","2":"0","3":"0","4":"4","5":"2","6":"4","7":"4","8":"3","9":"-2","10":"-3","11":"4","12":"-2","13":"2","14":"0","15":"4","16":"-3","17":"3","18":"0","19":"0","20":"-3","21":"2","22":"4","23":"0","24":"-2"}	{"1":"7","2":"2","3":"5","4":"5","5":"7","6":"7","7":"8","8":"8","9":"8","10":"2","11":"6","12":"3","13":"8","14":"7","15":"8","16":"8","17":"2","18":"7","19":"6","20":"8","21":"2","22":"3","23":"2","24":7}	{"1":"1","2":"2","3":"8","4":"5","5":"1","6":"7","7":"1","8":"5","9":"7","10":"8","11":"1","12":"2","13":"1","14":"8","15":"2","16":"1","17":"5","18":8}
173,67,14,196	39.1183	-76.6854	22	2	2	2	1	2	1	2	11155836	{"1":"7","2":"13","3":"17","4":"19","5":"12","6":"15","7":"6","8":"23","9":"18","10":"9","11":"8","12":"20","13":"21","14":"4","15":"5","16":"16","17":"3","18":"14","19":"22","20":"10","21":"24","22":"11","23":"1","24":2}	{"1":"6","2":"4","3":"5","4":"6","5":"6","6":"6","7":"5","8":"5","9":"7","10":"5","11":"5","12":"7","13":"6","14":"4","15":"6","16":"6","17":"5","18":"6","19":"5","20":"6","21":"6","22":"6","23":"5","24":"7"}	{"1":"-3","2":"-2","3":"3","4":"4","5":"4","6":"-2","7":"2","8":"0","9":"0","10":"2","11":"3","12":"-3","13":"2","14":"3","15":"0","16":"0","17":"4","18":"0","19":"-2","20":"0","21":"4","22":"0","23":"-3","24":"4"}	{"1":"5","2":"6","3":"5","4":"5","5":"6","6":"5","7":"4","8":"5","9":"6","10":"6","11":"5","12":"7","13":"5","14":"6","15":"5","16":"5","17":"3","18":"4","19":"6","20":"5","21":"5","22":"5","23":"5","24":4}	{"1":"2","2":"2","3":"4","4":"2","5":"2","6":"5","7":"2","8":"2","9":"5","10":"4","11":"2","12":"2","13":"2","14":"4","15":"2","16":"2","17":"2","18":5}
66,31,200,171	42.3646	-71.1028	32	1	2	1	2	7	5	3	92411226	{"1":"22","2":"12","3":"11","4":"7","5":"1","6":"18","7":"21","8":"16","9":"15","10":"23","11":"3","12":"24","13":"6","14":"2","15":"20","16":"14","17":"13","18":"19","19":"4","20":"10","21":"17","22":"8","23":"5","24":9}	{"1":"3","2":"5","3":"8","4":"8","5":"8","6":"1","7":"4","8":"2","9":"4","10":"1","11":"6","12":"1","13":"7","14":"3","15":"7","16":"3","17":"2","18":"1","19":"5","20":"4","21":"1","22":"1","23":"7","24":"1"}	{"1":"3","2":"2","3":"-3","4":"0","5":"-2","6":"4","7":"2","8":"4","9":"-2","10":"3","11":"4","12":"2","13":"-2","14":"4","15":"0","16":"0","17":"3","18":"3","19":"0","20":"4","21":"4","22":"0","23":"-3","24":"0"}	{"1":"3","2":"8","3":"5","4":"8","5":"7","6":"2","7":"2","8":"7","9":"1","10":"1","11":"6","12":"3","13":"6","14":"3","15":"7","16":"3","17":"5","18":"4","19":"7","20":"4","21":"5","22":"6","23":"8","24":1}	{"1":"1","2":"2","3":"5","4":"1","5":"1","6":"6","7":"1","8":"1","9":"5","10":"2","11":"1","12":"1","13":"1","14":"1","15":"1","16":"1","17":"1","18":3}
173,169,48,162	28.2158	-82.6596	43	2	1	1	1	6	6	3	59275272	{"1":"8","2":"13","3":"21","4":"3","5":"18","6":"15","7":"17","8":"11","9":"24","10":"10","11":"9","12":"20","13":"1","14":"7","15":"22","16":"2","17":"4","18":"5","19":"6","20":"12","21":"19","22":"14","23":"16","24":23}	{"1":"3","2":"5","3":"4","4":"4","5":"5","6":"6","7":"4","8":"2","9":"2","10":"4","11":"5","12":"6","13":"4","14":"7","15":"3","16":"3","17":"2","18":"3","19":"6","20":"4","21":"3","22":"2","23":"6","24":"6"}	{"1":"4","2":"4","3":"0","4":"-3","5":"3","6":"0","7":"2","8":"2","9":"0","10":"4","11":"0","12":"0","13":"-2","14":"4","15":"3","16":"4","17":"2","18":"3","19":"-2","20":"-2","21":"0","22":"4","23":"-3","24":"-3"}	{"1":"3","2":"5","3":"5","4":"3","5":"4","6":"5","7":"5","8":"6","9":"5","10":"4","11":"3","12":"7","13":"5","14":"6","15":"3","16":"1","17":"2","18":"3","19":"5","20":"4","21":"5","22":"4","23":"3","24":2}	{"1":"1","2":"1","3":"2","4":"1","5":"1","6":"3","7":"1","8":"1","9":"3","10":"2","11":"1","12":"1","13":"1","14":"2","15":"1","16":"1","17":"1","18":3}
76.8.156.78	39.6539	-92.9157	28	2	5	1	6	1	1	1	30118008	{"1":"15","2":"3","3":"10","4":"12","5":"22","6":"23","7":"13","8":"18","9":"11","10":"4","11":"9","12":"19","13":"2","14":"14","15":"8","16":"16","17":"6","18":"20","19":"21","20":"5","21":"1","22":"17","23":"7","24":24}	{"1":"4","2":"4","3":"2","4":"5","5":"1","6":"1","7":"7","8":"3","9":"1","10":"4","11":"7","12":"6","13":"4","14":"6","15":"5","16":"1","17":"4","18":"1","19":"7","20":"6","21":"3","22":"7","23":"3","24":"6"}	{"1":"3","2":"2","3":"0","4":"-2","5":"4","6":"4","7":"4","8":"4","9":"2","10":"-3","11":"-2","12":"-3","13":"0","14":"2","15":"3","16":"0","17":"-3","18":"3","19":"0","20":"0","21":"4","22":"0","23":"4","24":"-2"}	{"1":"2","2":"3","3":"5","4":"5","5":"1","6":"1","7":"6","8":"3","9":"3","10":"4","11":"6","12":"1","13":"1","14":"5","15":"2","16":"2","17":"3","18":"6","19":"6","20":"7","21":"4","22":"6","23":"2","24":3}	{"1":"1","2":"1","3":"1","4":"1","5":"3","6":"4","7":"1","8":"1","9":"4","10":"1","11":"3","12":"1","13":"1","14":"1","15":"1","16":"3","17":"1","18":4}
173.174.144.246	29.5423	-98.2964	24	2	6	1	7	6	4	3	62256022	{"1":"3","2":"20","3":"21","4":"12","5":"13","6":"11","7":"23","8":"4","9":"18","10":"6","11":"16","12":"19","13":"9","14":"5","15":"17","16":"1","17":"14","18":"15","19":"22","20":"8","21":"7","22":"24","23":"2","24":10}	{"1":"6","2":"6","3":"3","4":"4","5":"4","6":"8","7":"3","8":"4","9":"5","10":"7","11":"4","12":"5","13":"2","14":"6","15":"4","16":"6","17":"5","18":"5","19":"3","20":"4","21":"7","22":"5","23":"5","24":"2"}	{"1":"4","2":"2","3":"4","4":"0","5":"-2","6":"0","7":"3","8":"4","9":"-3","10":"-2","11":"0","12":"-3","13":"2","14":"4","15":"2","16":"-2","17":"0","18":"0","19":"0","20":"3","21":"4","22":"3","23":"-3","24":"4"}	{"1":"4","2":"7","3":"4","4":"5","5":"6","6":"8","7":"3","8":"5","9":"4","10":"6","11":"3","12":"4","13":"2","14":"5","15":"5","16":"7","17":"4","18":"5","19":"4","20":"6","21":"6","22":"5","23":"7","24":2}	{"1":"3","2":"2","3":"5","4":"3","5":"5","6":"8","7":"3","8":"3","9":"7","10":"5","11":"5","12":"2","13":"3","14":"5","15":"2","16":"4","17":"3","18":8}
24.205.20.167	34.1072	-118.058	50	1	1	1	1	5	2	2	96947331	{"1":"19","2":"2","3":"9","4":"11","5":"21","6":"5","7":"12","8":"18","9":"24","10":"6","11":"1","12":"8","13":"15","14":"7","15":"16","16":"14","17":"17","18":"20","19":"13","20":"22","21":"23","22":"10","23":"3","24":4}	{"1":"4","2":"3","3":"3","4":"2","5":"2","6":"4","7":"4","8":"3","9":"3","10":"4","11":"4","12":"5","13":"3","14":"6","15":"3","16":"5","17":"4","18":"3","19":"4","20":"2","21":"2","22":"4","23":"4","24":"4"}	{"1":"-3","2":"-2","3":"4","4":"4","5":"2","6":"0","7":"0","8":"4","9":"-2","10":"4","11":"-3","12":"0","13":"0","14":"-2","15":"2","16":"0","17":"3","18":"4","19":"3","20":"3","21":"0","22":"2","23":"-3","24":"4"}	{"1":"3","2":"4","3":"2","4":"3","5":"4","6":"5","7":"4","8":"4","9":"3","10":"4","11":"4","12":"5","13":"3","14":"5","15":"3","16":"4","17":"3","18":"4","19":"3","20":"3","21":"3","22":"3","23":"4","24":4}	{"1":"1","2":"1","3":"4","4":"1","5":"1","6":"3","7":"1","8":"1","9":"3","10":"4","11":"1","12":"1","13":"1","14":"3","15":"1","16":"1","17":"1","18":2}
70.186.178.2	30.3838	-91.0598	30	1	1	1	1	7	5	6	70080166	{"1":"6","2":"19","3":"18","4":"9","5":"12","6":"15","7":"14","8":"1","9":"24","10":"7","11":"10","12":"17","13":"11","14":"20","15":"22","16":"8","17":"21","18":"3","19":"13","20":"4","21":"5","22":"16","23":"2","24":23}	{"1":"7","2":"5","3":"6","4":"6","5":"6","6":"6","7":"5","8":"5","9":"6","10":"6","11":"5","12":"6","13":"7","14":"7","15":"4","16":"4","17":"4","18":"5","19":"4","20":"6","21":"6","22":"6","23":"5","24":"5"}	{"1":"0","2":"2","3":"4","4":"-3","5":"2","6":"0","7":"4","8":"0","9":"2","10":"-3","11":"-3","12":"4","13":"-2","14":"0","15":"3","16":"-2","17":"0","18":"4","19":"3","20":"0","21":"4","22":"-2","23":"4","24":"3"}	{"1":"6","2":"6","3":"5","4":"4","5":"6","6":"5","7":"6","8":"6","9":"6","10":"5","11":"5","12":"6","13":"6","14":"5","15":"6","16":"4","17":"6","18":"5","19":"6","20":"4","21":"6","22":"5","23":"4","24":6}	{"1":"3","2":"2","3":"4","4":"3","5":"2","6":"5","7":"2","8":"3","9":"6","10":"3","11":"3","12":"3","13":"3","14":"3","15":"2","16":"2","17":"3","18":6}
50.181.245.226	47.6201	-122.165	60	1	2	1	1	6	2	2	51005696	{"1":"5","2":"11","3":"23","4":"3","5":"17","6":"2","7":"9","8":"8","9":"21","10":"19","11":"24","12":"12","13":"7","14":"13","15":"10","16":"14","17":"4","18":"15","19":"6","20":"16","21":"18","22":"20","23":"22","24":1}	{"1":"6","2":"4","3":"5","4":"5","5":"5","6":"6","7":"4","8":"7","9":"5","10":"5","11":"6","12":"6","13":"7","14":"6","15":"5","16":"6","17":"6","18":"6","19":"6","20":"6","21":"5","22":"7","23":"4","24":"7"}	{"1":"-3","2":"4","3":"0","4":"4","5":"3","6":"-2","7":"3","8":"4","9":"2","10":"0","11":"0","12":"-2","13":"0","14":"-3","15":"2","16":"2","17":"4","18":"4","19":"0","20":"4","21":"3","22":"-2","23":"-3","24":"0"}	{"1":"5","2":"4","3":"5","4":"5","5":"4","6":"6","7":"6","8":"6","9":"6","10":"5","11":"5","12":"6","13":"6","14":"5","15":"7","16":"6","17":"6","18":"5","19":"5","20":"5","21":"6","22":"6","23":"5","24":6}	{"1":"2","2":"2","3":"4","4":"3","5":"2","6":"5","7":"2","8":"2","9":"5","10":"4","11":"2","12":"2","13":"2","14":"4","15":"2","16":"2","17":"2","18":5}
99.122.60.15	34.2073	-84.1402	53	1	1	1	1	5	5	5	29368502	{"1":"23","2":"3","3":"13","4":"17","5":"10","6":"9","7":"4","8":"2","9":"16","10":"20","11":"22","12":"11","13":"19","14":"24","15":"12","16":"21","17":"18","18":"15","19":"14","20":"5","21":"8","22":"1","23":"7","24":6}	{"1":"6","2":"4","3":"5","4":"5","5":"4","6":"5","7":"5","8":"5","9":"5","10":"5","11":"4","12":"5","13":"5","14":"5","15":"5","16":"6","17":"4","18":"6","19":"6","20":"5","21":"5","22":"5","23":"6","24":"4"}	{"1":"4","2":"2","3":"-3","4":"0","5":"-2","6":"0","7":"-3","8":"3","9":"2","10":"4","11":"4","12":"3","13":"0","14":"0","15":"4","16":"-3","17":"2","18":"4","19":"0","20":"3","21":"4","22":"-2","23":"-2","24":"0"}	{"1":"5","2":"5","3":"5","4":"5","5":"5","6":"5","7":"4","8":"6","9":"6","10":"5","11":"5","12":"5","13":"5","14":"5","15":"5","16":"4","17":"5","18":"5","19":"5","20":"6","21":"5","22":"4","23":"5","24":4}	{"1":"2","2":"2","3":"6","4":"4","5":"2","6":"6","7":"2","8":"5","9":"6","10":"6","11":"1","12":"4","13":"2","14":"6","15":"3","16":"2","17":"5","18":6}
69.132.183.73	35.1862	-80.7479	44	1	1	1	1	4	2	3	35871005	{"1":"18","2":"9","3":"10","4":"11","5":"24","6":"14","7":"5","8":"21","9":"17","10":"3","11":"2","12":"12","13":"7","14":"19","15":"20","16":"16","17":"4","18":"13","19":"23","20":"1","21":"6","22":"8","23":"22","24":15}	{"1":"3","2":"2","3":"6","4":"6","5":"6","6":"5","7":"8","8":"2","9":"6","10":"3","11":"4","12":"4","13":"8","14":"5","15":"7","16":"7","17":"5","18":"6","19":"4","20":"4","21":"7","22":"4","23":"4","24":"2"}	{"1":"4","2":"3","3":"2","4":"0","5":"0","6":"0","7":"4","8":"3","9":"0","10":"4","11":"4","12":"2","13":"0","14":"-2","15":"4","16":"-3","17":"-2","18":"-3","19":"2","20":"3","21":"0","22":"-2","23":"-3","24":"4"}	{"1":"5","2":"6","3":"6","4":"5","5":"7","6":"5","7":"7","8":"7","9":"6","10":"6","11":"6","12":"6","13":"7","14":"4","15":"6","16":"5","17":"3","18":"3","19":"3","20":"5","21":"7","22":"4","23":"5","24":6}	{"1":"2","2":"1","3":"7","4":"6","5":"3","6":"8","7":"1","8":"6","9":"8","10":"8","11":"5","12":"3","13":"3","14":"8","15":"2","16":"1","17":"3","18":8}
104.156.228.97	37.3387	-121.891	28	2	1	1	1	7	6	3	88893377	{"1":"21","2":"9","3":"16","4":"23","5":"15","6":"11","7":"22","8":"8","9":"13","10":"20","11":"18","12":"7","13":"6","14":"5","15":"17","16":"4","17":"12","18":"14","19":"1","20":"10","21":"3","22":"24","23":"19","24":2}	{"1":"5","2":"4","3":"3","4":"2","5":"4","6":"4","7":"5","8":"6","9":"4","10":"4","11":"4","12":"5","13":"6","14":"6","15":"4","16":"5","17":"4","18":"4","19":"6","20":"5","21":"5","22":"5","23":"3","24":"5"}	{"1":"-3","2":"-3","3":"0","4":"0","5":"4","6":"-3","7":"2","8":"4","9":"0","10":"3","11":"3","12":"4","13":"4","14":"2","15":"4","16":"-2","17":"-2","18":"2","19":"0","20":"0","21":"0","22":"-2","23":"4","24":"3"}	{"1":"3","2":"3","3":"5","4":"3","5":"5","6":"4","7":"5","8":"5","9":"5","10":"5","11":"4","12":"6","13":"6","14":"4","15":"4","16":"4","17":"4","18":"5","19":"6","20":"3","21":"5","22":"4","23":"3","24":6}	{"1":"1","2":"1","3":"1","4":"1","5":"1","6":"2","7":"1","8":"1","9":"2","10":"1","11":"1","12":"1","13":"1","14":"1","15":"1","16":"1","17":"1","18":2}
24.73.231.1	28.4638	-80.6725	34	2	1	1	1	6	4	6	86748048	{"1":"3","2":"21","3":"17","4":"6","5":"11","6":"1","7":"16","8":"7","9":"19","10":"9","11":"5","12":"15","13":"18","14":"2","15":"22","16":"24","17":"14","18":"8","19":"13","20":"4","21":"12","22":"10","23":"20","24":23}	{"1":"4","2":"4","3":"6","4":"6","5":"5","6":"5","7":"5","8":"6","9":"5","10":"5","11":"5","12":"6","13":"6","14":"6","15":"5","16":"6","17":"6","18":"4","19":"5","20":"6","21":"4","22":"6","23":"6","24":"5"}	{"1":"-2","2":"2","3":"0","4":"-2","5":"4","6":"4","7":"-3","8":"0","9":"0","10":"4","11":"2","12":"0","13":"-2","14":"0","15":"2","16":"4","17":"4","18":"3","19":"3","20":"-3","21":"0","22":"4","23":"-3","24":"3"}	{"1":"4","2":"5","3":"6","4":"6","5":"5","6":"4","7":"5","8":"5","9":"6","10":"5","11":"6","12":"6","13":"5","14":"5","15":"6","16":"5","17":"6","18":"5","19":"4","20":"5","21":"4","22":"5","23":"5","24":6}	{"1":"2","2":"2","3":"1","4":"1","5":"1","6":"3","7":"2","8":"1","9":"3","10":"2","11":"1","12":"2","13":"2","14":"3","15":"2","16":"1","17":"1","18":3}
129.252.70.108	33.9937	-81.0199	45	2	1	1	1	6	2	2	53132179	{"1":"5","2":"3","3":"22","4":"24","5":"17","6":"16","7":"23","8":"9","9":"14","10":"10","11":"2","12":"4","13":"20","14":"1","15":"6","16":"8","17":"11","18":"18","19":"12","20":"15","21":"19","22":"21","23":"7","24":13}	{"1":"4","2":"6","3":"4","4":"4","5":"5","6":"4","7":"6","8":"5","9":"3","10":"4","11":"4","12":"4","13":"7","14":"5","15":"3","16":"3","17":"4","18":"4","19":"5","20":"5","21":"5","22":"6","23":"5","24":"5"}	{"1":"4","2":"0","3":"3","4":"3","5":"4","6":"-3","7":"2","8":"3","9":"4","10":"2","11":"-2","12":"-2","13":"0","14":"0","15":"0","16":"4","17":"-3","18":"4","19":"4","20":"-3","21":"-2","22":"0","23":"2","24":"0"}	{"1":"5","2":"5","3":"6","4":"5","5":"7","6":"4","7":"5","8":"6","9":"4","10":"4","11":"4","12":"4","13":"7","14":"4","15":"4","16":"3","17":"6","18":"4","19":"5","20":"6","21":"6","22":"4","23":"4","24":5}	{"1":"3","2":"3","3":"4","4":"3","5":"2","6":"5","7":"3","8":"2","9":"5","10":"4","11":"2","12":"2","13":"3","14":"4","15":"2","16":"1","17":"2","18":5}
23.19.43.214	33.6748	-111.952	29	2	2	1	2	3	2	2	28427324	{"1":"23","2":"15","3":"20","4":"21","5":"6","6":"12","7":"22","8":"18","9":"1","10":"13","11":"19","12":"4","13":"24","14":"2","15":"17","16":"7","17":"3","18":"10","19":"5","20":"8","21":"11","22":"9","23":"14","24":16}	{"1":"7","2":"8","3":"6","4":"7","5":"6","6":"7","7":"6","8":"7","9":"6","10":"5","11":"6","12":"5","13":"7","14":"6","15":"5","16":"7","17":"6","18":"6","19":"6","20":"5","21":"6","22":"7","23":"6","24":"7"}	{"1":"-2","2":"4","3":"4","4":"-3","5":"2","6":"-2","7":"4","8":"4","9":"0","10":"4","11":"0","12":"3","13":"-3","14":"0","15":"0","16":"-3","17":"0","18":"2","19":"4","20":"3","21":"0","22":"-2","23":"2","24":"-2"}	{"1":"6","2":"7","3":"6","4":"6","5":"7","6":"6","7":"7","8":"6","9":"6","10":"7","11":"7","12":"6","13":"7","14":"7","15":"6","16":"6","17":"6","18":"7","19":"7","20":"6","21":"7","22":"6","23":"7","24":6}	{"1":"1","2":"1","3":"2","4":"1","5":"1","6":"3","7":"1","8":"1","9":"3","10":"2","11":"1","12":"1","13":"1","14":"2","15":"1","16":"1","17":"1","18":3}
74.75.192.109	44.5616	-69.5559	45	1	6	1	7	1	1	1	37588736	{"1":"15","2":"10","3":"14","4":"6","5":"3","6":"24","7":"13","8":"8","9":"4","10":"18","11":"17","12":"22","13":"16","14":"9","15":"11","16":"19","17":"23","18":"21","19":"5","20":"7","21":"12","22":"2","23":"20","24":1}	{"1":"6","2":"6","3":"3","4":"3","5":"3","6":"6","7":"5","8":"4","9":"5","10":"6","11":"5","12":"4","13":"4","14":"4","15":"4","16":"6","17":"4","18":"5","19":"3","20":"4","21":"6","22":"5","23":"7","24":"5"}	{"1":"0","2":"-2","3":"2","4":"4","5":"4","6":"4","7":"-3","8":"3","9":"3","10":"0","11":"3","12":"-2","13":"0","14":"0","15":"4","16":"-3","17":"4","18":"2","19":"4","20":"-3","21":"2","22":"-2","23":"0","24":"0"}	{"1":"6","2":"5","3":"4","4":"3","5":"4","6":"5","7":"4","8":"4","9":"5","10":"4","11":"5","12":"5","13":"6","14":"5","15":"5","16":"5","17":"6","18":"5","19":"4","20":"4","21":"5","22":"3","23":"7","24":5}	{"1":"2","2":"2","3":"2","4":"1","5":"2","6":"3","7":"2","8":"1","9":"3","10":"2","11":"2","12":"2","13":"2","14":"2","15":"2","16":"2","17":"1","18":3}
208.78.251.213	36.5722	-88.5742	26	2	1	1	1	6	2	2	44985287	{"1":"21","2":"17","3":"16","4":"15","5":"20","6":"13","7":"2","8":"23","9":"7","10":"1","11":"14","12":"8","13":"9","14":"22","15":"12","16":"5","17":"3","18":"10","19":"4","20":"19","21":"24","22":"11","23":"6","24":18}	{"1":"2","2":"2","3":"6","4":"6","5":"7","6":"5","7":"3","8":"4","9":"7","10":"6","11":"6","12":"4","13":"6","14":"3","15":"5","16":"5","17":"1","18":"6","19":"5","20":"7","21":"4","22":"7","23":"5","24":"5"}	{"1":"4","2":"4","3":"2","4":"0","5":"0","6":"3","7":"0","8":"2","9":"-3","10":"-2","11":"2","12":"0","13":"-3","14":"3","15":"0","16":"-2","17":"4","18":"2","19":"-2","20":"4","21":"0","22":"4","23":"3","24":"-3"}	{"1":"5","2":"2","3":"6","4":"4","5":"7","6":"2","7":"3","8":"3","9":"8","10":"4","11":"3","12":"5","13":"4","14":"6","15":"5","16":"3","17":"1","18":"5","19":"5","20":"7","21":"2","22":"6","23":"3","24":2}	{"1":"2","2":"1","3":"1","4":"1","5":"1","6":"1","7":"2","8":"1","9":"1","10":"1","11":"1","12":"1","13":"2","14":"1","15":"1","16":"1","17":"1","18":1}
8.19.133.2	33.8353	-116.298	68	1	1	1	2	6	3	5	40082050	{"1":"20","2":"10","3":"13","4":"19","5":"15","6":"23","7":"1","8":"14","9":"9","10":"22","11":"24","12":"18","13":"2","14":"8","15":"5","16":"16","17":"6","18":"7","19":"3","20":"12","21":"21","22":"4","23":"11","24":17}	{"1":"2","2":"4","3":"5","4":"5","5":"5","6":"7","7":"3","8":"4","9":"3","10":"6","11":"3","12":"5","13":"3","14":"5","15":"4","16":"7","17":"8","18":"8","19":"6","20":"7","21":"6","22":"3","23":"6","24":"6"}	{"1":"4","2":"2","3":"3","4":"0","5":"4","6":"0","7":"4","8":"-2","9":"2","10":"0","11":"2","12":"-2","13":"4","14":"-3","15":"3","16":"-3","17":"-3","18":"4","19":"0","20":"4","21":"-2","22":"4","23":"0","24":"-3"}	{"1":"5","2":"2","3":"6","4":"5","5":"5","6":"3","7":"7","8":"6","9":"3","10":"3","11":"5","12":"4","13":"7","14":"5","15":"6","16":"3","17":"5","18":"7","19":"8","20":"6","21":"6","22":"3","23":"7","24":7}	{"1":"3","2":"1","3":"7","4":"3","5":"1","6":"6","7":"1","8":"5","9":"6","10":"5","11":"1","12":"1","13":"1","14":"6","15":"1","16":"1","17":"6","18":6}
87.219.13.41	40.4165	-3.70261	24	1	6	1	1	1	1	1	31944687	{"1":"10","2":"15","3":"2","4":"20","5":"24","6":"22","7":"3","8":"5","9":"6","10":"11","11":"9","12":"13","13":"18","14":"1","15":"7","16":"17","17":"23","18":"8","19":"12","20":"21","21":"16","22":"14","23":"19","24":4}	{"1":"6","2":"4","3":"8","4":"8","5":"3","6":"3","7":"4","8":"6","9":"4","10":"2","11":"2","12":"4","13":"4","14":"7","15":"8","16":"5","17":"1","18":"4","19":"4","20":"5","21":"5","22":"2","23":"5","24":"8"}	{"1":"0","2":"-3","3":"0","4":"0","5":"4","6":"-2","7":"2","8":"-3","9":"3","10":"4","11":"3","12":"4","13":"2","14":"0","15":"-3","16":"-2","17":"4","18":"4","19":"0","20":"2","21":"-2","22":"3","23":"0","24":"4"}	{"1":"6","2":"6","3":"8","4":"7","5":"2","6":"2","7":"5","8":"2","9":"7","10":"7","11":"5","12":"3","13":"5","14":"7","15":"6","16":"4","17":"2","18":"4","19":"2","20":"8","21":"2","22":"3","23":"2","24":2}	{"1":"6","2":"3","3":"8","4":"7","5":"2","6":"6","7":"4","8":"6","9":"7","10":"8","11":"2","12":"3","13":"3","14":"8","15":"6","16":"1","17":"7","18":7}
173.20.37.201	44.9373	-93.6221	38	1	2	1	2	5	3	3	89088479	{"1":"15","2":"18","3":"23","4":"16","5":"5","6":"21","7":"22","8":"3","9":"9","10":"13","11":"6","12":"20","13":"11","14":"2","15":"10","16":"17","17":"8","18":"14","19":"7","20":"1","21":"12","22":"19","23":"4","24":24}	{"1":"5","2":"3","3":"2","4":"3","5":"6","6":"4","7":"3","8":"6","9":"2","10":"3","11":"6","12":"6","13":"4","14":"5","15":"6","16":"3","17":"5","18":"3","19":"7","20":"7","21":"4","22":"3","23":"6","24":"3"}	{"1":"-3","2":"0","3":"4","4":"0","5":"-2","6":"3","7":"0","8":"2","9":"3","10":"0","11":"-2","12":"2","13":"0","14":"-3","15":"4","16":"4","17":"4","18":"3","19":"4","20":"4","21":"-3","22":"2","23":"-2","24":"0"}	{"1":"4","2":"3","3":"2","4":"5","5":"6","6":"5","7":"4","8":"5","9":"2","10":"3","11":"6","12":"6","13":"5","14":"7","15":"4","16":"4","17":"6","18":"3","19":"7","20":"6","21":"4","22":"3","23":"5","24":4}	{"1":"2","2":"4","3":"6","4":"2","5":"1","6":"6","7":"2","8":"2","9":"6","10":"6","11":"1","12":"4","13":"2","14":"6","15":"4","16":"1","17":"2","18":6}
107.141.202.118	34.5852	-92.6742	47	1	2	5	4	5	5	5	38369920	{"1":"9","2":"13","3":"24","4":"17","5":"4","6":"21","7":"2","8":"3","9":"5","10":"11","11":"1","12":"19","13":"15","14":"14","15":"8","16":"20","17":"16","18":"23","19":"18","20":"12","21":"7","22":"6","23":"22","24":10}	{"1":"2","2":"5","3":"4","4":"2","5":"4","6":"2","7":"3","8":"5","9":"4","10":"1","11":"2","12":"1","13":"4","14":"2","15":"6","16":"2","17":"2","18":"3","19":"4","20":"3","21":"5","22":"3","23":"2","24":"4"}	{"1":"0","2":"0","3":"2","4":"4","5":"0","6":"4","7":"2","8":"0","9":"-2","10":"3","11":"4","12":"0","13":"-2","14":"0","15":"-3","16":"4","17":"3","18":"4","19":"-3","20":"4","21":"3","22":"4","23":"2","24":"4"}	{"1":"2","2":"3","3":"3","4":"5","5":"6","6":"4","7":"3","8":"3","9":"5","10":"3","11":"5","12":"4","13":"5","14":"2","15":"5","16":"4","17":"2","18":"1","19":"4","20":"2","21":"4","22":"4","23":"2","24":1}	{"1":"1","2":"1","3":"1","4":"1","5":"1","6":"3","7":"1","8":"1","9":"3","10":"1","11":"1","12":"1","13":"1","14":"1","15":"1","16":"1","17":"1","18":3}
192.121.113.73	51.4964	-0.122406	28	2	2	6	5	3	5	5	59862706	{"1":"22","2":"20","3":"23","4":"12","5":"1","6":"21","7":"11","8":"10","9":"8","10":"9","11":"6","12":"16","13":"19","14":"2","15":"15","16":"18","17":"13","18":"3","19":"5","20":"4","21":"17","22":"24","23":"7","24":14}	{"1":"5","2":"4","3":"4","4":"7","5":"6","6":"3","7":"6","8":"4","9":"6","10":"4","11":"5","12":"6","13":"6","14":"7","15":"5","16":"5","17":"4","18":"6","19":"4","20":"5","21":"4","22":"7","23":"4","24":"7"}	{"1":"4","2":"0","3":"3","4":"-2","5":"-3","6":"0","7":"4","8":"2","9":"4","10":"4","11":"-2","12":"2","13":"-3","14":"0","15":"-2","16":"2","17":"3","18":"0","19":"0","20":"3","21":"0","22":"4","23":"4","24":"-3"}	{"1":"5","2":"6","3":"4","4":"6","5":"7","6":"6","7":"6","8":"5","9":"4","10":"6","11":"6","12":"5","13":"6","14":"6","15":"6","16":"5","17":"7","18":"7","19":"4","20":"6","21":"6","22":"7","23":"6","24":6}	{"1":"4","2":"5","3":"5","4":"7","5":"6","6":"6","7":"5","8":"5","9":"6","10":"6","11":"5","12":"6","13":"6","14":"6","15":"6","16":"6","17":"6","18":6}
68.59.55.103	30.5252	-84.3321	34	2	5	5	6	1	2	2	84566937	{"1":"1","2":"18","3":"23","4":"6","5":"24","6":"20","7":"14","8":"16","9":"7","10":"19","11":"2","12":"17","13":"13","14":"9","15":"3","16":"11","17":"12","18":"10","19":"15","20":"21","21":"5","22":"4","23":"8","24":22}	{"1":"5","2":"3","3":"2","4":"5","5":"1","6":"4","7":"2","8":"3","9":"7","10":"2","11":"6","12":"4","13":"4","14":"1","15":"3","16":"3","17":"6","18":"2","19":"5","20":"3","21":"3","22":"4","23":"5","24":"2"}	{"1":"4","2":"-2","3":"2","4":"-3","5":"2","6":"-3","7":"3","8":"-2","9":"4","10":"4","11":"0","12":"2","13":"0","14":"0","15":"-2","16":"4","17":"0","18":"4","19":"3","20":"4","21":"2","22":"0","23":"3","24":"0"}	{"1":"3","2":"2","3":"3","4":"4","5":"2","6":"3","7":"4","8":"3","9":"5","10":"3","11":"5","12":"2","13":"1","14":"1","15":"5","16":"4","17":"4","18":"3","19":"3","20":"3","21":"4","22":"3","23":"3","24":2}	{"1":"1","2":"1","3":"1","4":"1","5":"1","6":"2","7":"1","8":"1","9":"2","10":"1","11":"1","12":"1","13":"1","14":"1","15":"1","16":"1","17":"1","18":2}
108.197.193.170	36.0617	-95.9442	34	2	2	1	2	6	4	4	34673220	{"1":"20","2":"3","3":"10","4":"21","5":"5","6":"12","7":"13","8":"17","9":"8","10":"11","11":"6","12":"14","13":"19","14":"22","15":"23","16":"9","17":"16","18":"18","19":"1","20":"24","21":"2","22":"15","23":"4","24":7}	{"1":"8","2":"8","3":"4","4":"4","5":"8","6":"7","7":"5","8":"2","9":"7","10":"7","11":"6","12":"5","13":"6","14":"1","15":"4","16":"2","17":"4","18":"4","19":"8","20":"2","21":"8","22":"6","23":"7","24":"6"}	{"1":"-3","2":"0","3":"-2","4":"3","5":"-3","6":"4","7":"3","8":"0","9":"-2","10":"-3","11":"-2","12":"2","13":"0","14":"0","15":"3","16":"4","17":"2","18":"2","19":"4","20":"4","21":"0","22":"4","23":"4","24":"0"}	{"1":"8","2":"7","3":"3","4":"4","5":"8","6":"7","7":"6","8":"2","9":"6","10":"7","11":"8","12":"3","13":"5","14":"2","15":"1","16":"1","17":"3","18":"5","19":"7","20":"3","21":"7","22":"8","23":"5","24":6}	{"1":"4","2":"1","3":"8","4":"1","5":"1","6":"8","7":"2","8":"1","9":"8","10":"8","11":"1","12":"1","13":"2","14":"8","15":"1","16":"1","17":"1","18":7}
73.230.123.122	40.7975	-77.9021	57	2	1	1	1	7	1	1	22916222	{"1":"14","2":"18","3":"5","4":"16","5":"6","6":"4","7":"10","8":"12","9":"23","10":"8","11":"1","12":"24","13":"17","14":"21","15":"22","16":"9","17":"11","18":"20","19":"7","20":"2","21":"15","22":"19","23":"13","24":3}	{"1":"3","2":"4","3":"5","4":"3","5":"8","6":"5","7":"4","8":"5","9":"3","10":"8","11":"6","12":"3","13":"2","14":"3","15":"3","16":"3","17":"5","18":"5","19":"8","20":"4","21":"6","22":"2","23":"4","24":"7"}	{"1":"4","2":"2","3":"4","4":"4","5":"-3","6":"0","7":"-3","8":"4","9":"2","10":"0","11":"0","12":"4","13":"0","14":"2","15":"0","16":"3","17":"3","18":"0","19":"4","20":"-2","21":"-2","22":"3","23":"-2","24":"-3"}	{"1":"5","2":"3","3":"6","4":"5","5":"7","6":"5","7":"4","8":"5","9":"3","10":"8","11":"6","12":"2","13":"3","14":"5","15":"4","16":"2","17":"5","18":"5","19":"7","20":"6","21":"3","22":"4","23":"4","24":7}	{"1":"1","2":"1","3":"2","4":"1","5":"1","6":"2","7":"1","8":"1","9":"3","10":"2","11":"1","12":"1","13":"1","14":"2","15":"1","16":"1","17":"1","18":3}
99.44.143.89	29.8485	-90.0633	38	1	7	2	7	2	2	1	30471147	{"1":"10","2":"7","3":"5","4":"9","5":"4","6":"17","7":"15","8":"20","9":"12","10":"23","11":"11","12":"18","13":"6","14":"8","15":"22","16":"21","17":"3","18":"16","19":"14","20":"13","21":"1","22":"19","23":"2","24":24}	{"1":"4","2":"5","3":"5","4":"5","5":"5","6":"4","7":"5","8":"5","9":"5","10":"4","11":"4","12":"4","13":"4","14":"3","15":"4","16":"4","17":"4","18":"5","19":"4","20":"5","21":"5","22":"5","23":"4","24":"5"}	{"1":"-3","2":"-2","3":"3","4":"0","5":"-2","6":"0","7":"2","8":"0","9":"2","10":"4","11":"-3","12":"4","13":"-3","14":"3","15":"-2","16":"3","17":"2","18":"4","19":"4","20":"0","21":"4","22":"0","23":"4","24":"0"}	{"1":"5","2":"4","3":"5","4":"5","5":"4","6":"5","7":"4","8":"5","9":"5","10":"4","11":"4","12":"3","13":"3","14":"4","15":"4","16":"4","17":"4","18":"5","19":"3","20":"5","21":"3","22":"4","23":"3","24":4}	{"1":"2","2":"2","3":"6","4":"5","5":"1","6":"6","7":"2","8":"5","9":"6","10":"6","11":"1","12":"2","13":"2","14":"6","15":"2","16":"1","17":"5","18":6}
99.8.45.204	29.8321	-95.7346	43	1	1	1	1	7	6	5	61366279	{"1":"14","2":"10","3":"2","4":"19","5":"11","6":"15","7":"9","8":"17","9":"3","10":"22","11":"16","12":"20","13":"21","14":"18","15":"1","16":"6","17":"12","18":"23","19":"13","20":"4","21":"24","22":"5","23":"8","24":7}	{"1":"4","2":"4","3":"5","4":"3","5":"4","6":"5","7":"4","8":"3","9":"5","10":"4","11":"3","12":"4","13":"4","14":"4","15":"5","16":"6","17":"5","18":"3","19":"4","20":"5","21":"4","22":"5","23":"4","24":"5"}	{"1":"0","2":"-3","3":"4","4":"-2","5":"4","6":"-3","7":"-2","8":"4","9":"3","10":"0","11":"2","12":"2","13":"-3","14":"3","15":"-2","16":"2","17":"4","18":"0","19":"3","20":"4","21":"0","22":"0","23":"0","24":"4"}	{"1":"4","2":"3","3":"5","4":"4","5":"4","6":"5","7":"3","8":"4","9":"5","10":"3","11":"4","12":"5","13":"4","14":"6","15":"5","16":"6","17":"4","18":"3","19":"5","20":"5","21":"4","22":"6","23":"5","24":6}	{"1":"3","2":"3","3":"7","4":"5","5":"2","6":"7","7":"3","8":"5","9":"7","10":"7","11":"2","12":"3","13":"3","14":"7","15":"3","16":"2","17":"5","18":7}
71.254.73.112	37.2141	-80.0625	25	2	1	1	1	6	2	5	23860065	{"1":"18","2":"23","3":"20","4":"14","5":"10","6":"22","7":"19","8":"4","9":"1","10":"7","11":"13","12":"5","13":"9","14":"8","15":"21","16":"11","17":"24","18":"15","19":"2","20":"6","21":"17","22":"16","23":"12","24":3}	{"1":"5","2":"3","3":"5","4":"3","5":"2","6":"3","7":"3","8":"7","9":"6","10":"5","11":"4","12":"6","13":"3","14":"6","15":"3","16":"4","17":"5","18":"3","19":"3","20":"3","21":"5","22":"4","23":"4","24":"6"}	{"1":"0","2":"0","3":"4","4":"4","5":"0","6":"4","7":"3","8":"4","9":"-2","10":"2","11":"-3","12":"2","13":"3","14":"4","15":"-2","16":"3","17":"2","18":"4","19":"0","20":"0","21":"0","22":"-3","23":"0","24":"-2"}	{"1":"5","2":"3","3":"4","4":"4","5":"2","6":"3","7":"3","8":"6","9":"4","10":"7","11":"3","12":"8","13":"2","14":"6","15":"2","16":"5","17":"3","18":"8","19":"3","20":"6","21":"3","22":"2","23":"4","24":7}	{"1":"2","2":"1","3":"2","4":"2","5":"1","6":"2","7":"2","8":"2","9":"2","10":"2","11":"1","12":"1","13":"1","14":"1","15":"1","16":"1","17":"2","18":2}
75.87.109.148	27.7321	-97.3847	34	2	1	1	1	7	4	3	19479515	{"1":"6","2":"3","3":"21","4":"9","5":"2","6":"10","7":"14","8":"18","9":"11","10":"24","11":"15","12":"16","13":"5","14":"8","15":"4","16":"7","17":"23","18":"22","19":"13","20":"17","21":"12","22":"19","23":"1","24":20}	{"1":"5","2":"3","3":"3","4":"4","5":"4","6":"5","7":"2","8":"4","9":"5","10":"5","11":"4","12":"4","13":"5","14":"4","15":"5","16":"4","17":"4","18":"4","19":"5","20":"4","21":"4","22":"3","23":"6","24":"2"}	{"1":"0","2":"3","3":"-2","4":"2","5":"0","6":"0","7":"0","8":"-2","9":"0","10":"2","11":"-3","12":"4","13":"-3","14":"3","15":"-2","16":"-3","17":"0","18":"4","19":"3","20":"2","21":"4","22":"4","23":"4","24":"4"}	{"1":"4","2":"3","3":"3","4":"4","5":"4","6":"4","7":"3","8":"4","9":"4","10":"4","11":"3","12":"4","13":"3","14":"4","15":"4","16":"3","17":"2","18":"3","19":"6","20":"3","21":"5","22":"3","23":"4","24":3}	{"1":"1","2":"1","3":"1","4":"1","5":"1","6":"1","7":"1","8":"1","9":"1","10":"1","11":"1","12":"1","13":"1","14":"1","15":"1","16":"1","17":"1","18":2}
73.210.25.228	40.7578	-89.6098	36	1	6	1	6	5	1	1	19536722	{"1":"4","2":"1","3":"9","4":"7","5":"23","6":"14","7":"16","8":"5","9":"18","10":"10","11":"3","12":"11","13":"20","14":"6","15":"19","16":"21","17":"13","18":"15","19":"22","20":"12","21":"2","22":"8","23":"17","24":24}	{"1":"6","2":"3","3":"6","4":"6","5":"7","6":"3","7":"4","8":"5","9":"3","10":"7","11":"2","12":"6","13":"7","14":"5","15":"5","16":"4","17":"4","18":"3","19":"4","20":"6","21":"3","22":"2","23":"5","24":"5"}	{"1":"-2","2":"4","3":"-3","4":"0","5":"0","6":"2","7":"4","8":"3","9":"4","10":"0","11":"4","12":"0","13":"-3","14":"-3","15":"2","16":"-2","17":"0","18":"0","19":"2","20":"4","21":"3","22":"3","23":"4","24":"-2"}	{"1":"3","2":"4","3":"6","4":"6","5":"6","6":"6","7":"5","8":"7","9":"5","10":"6","11":"2","12":"7","13":"5","14":"3","15":"6","16":"4","17":"5","18":"2","19":"5","20":"4","21":"2","22":"4","23":"4","24":4}	{"1":"3","2":"3","3":"7","4":"5","5":"1","6":"8","7":"2","8":"5","9":"8","10":"7","11":"1","12":"2","13":"2","14":"7","15":"2","16":"1","17":"4","18":8}
23.121.177.95	38.2532	-84.5524	32	1	6	4	3	2	1	2	13433136	{"1":"13","2":"8","3":"19","4":"15","5":"11","6":"16","7":"5","8":"22","9":"6","10":"1","11":"24","12":"3","13":"20","14":"23","15":"12","16":"18","17":"7","18":"21","19":"17","20":"4","21":"10","22":"9","23":"2","24":14}	{"1":"5","2":"4","3":"7","4":"5","5":"5","6":"6","7":"6","8":"4","9":"4","10":"5","11":"6","12":"5","13":"4","14":"6","15":"6","16":"5","17":"5","18":"5","19":"7","20":"5","21":"7","22":"5","23":"3","24":"5"}	{"1":"-3","2":"4","3":"-2","4":"3","5":"3","6":"4","7":"0","8":"4","9":"4","10":"2","11":"2","12":"3","13":"-2","14":"4","15":"0","16":"4","17":"0","18":"0","19":"0","20":"2","21":"-3","22":"0","23":"-2","24":"-3"}	{"1":"4","2":"3","3":"4","4":"6","5":"6","6":"5","7":"5","8":"4","9":"5","10":"7","11":"6","12":"7","13":"4","14":"4","15":"6","16":"5","17":"5","18":"4","19":"5","20":"6","21":"5","22":"5","23":"3","24":4}	{"1":"3","2":"2","3":"5","4":"4","5":"1","6":"8","7":"8","8":"4","9":"8","10":"5","11":"1","12":"2","13":"2","14":"4","15":"2","16":"1","17":"5","18":8}
174.17.15.72	33.3858	-111.876	21	1	2	2	1	3	3	3	19067277	{"1":"6","2":"18","3":"3","4":"14","5":"4","6":"23","7":"7","8":"19","9":"9","10":"20","11":"1","12":"21","13":"2","14":"8","15":"10","16":"13","17":"12","18":"16","19":"17","20":"15","21":"22","22":"11","23":"24","24":5}	{"1":"5","2":"5","3":"3","4":"6","5":"5","6":"2","7":"5","8":"5","9":"6","10":"6","11":"4","12":"5","13":"3","14":"3","15":"6","16":"3","17":"7","18":"7","19":"1","20":"5","21":"5","22":"6","23":"3","24":"2"}	{"1":"-3","2":"-2","3":"0","4":"-3","5":"-2","6":"0","7":"3","8":"0","9":"4","10":"2","11":"3","12":"4","13":"3","14":"4","15":"0","16":"4","17":"0","18":"4","19":"4","20":"-3","21":"-2","22":"2","23":"2","24":"0"}	{"1":"3","2":"4","3":"3","4":"4","5":"3","6":"2","7":"5","8":"4","9":"2","10":"4","11":"4","12":"4","13":"2","14":"4","15":"3","16":"4","17":"3","18":"3","19":"2","20":"2","21":"2","22":"4","23":"3","24":3}	{"1":"5","2":"3","3":"7","4":"1","5":"7","6":"8","7":"5","8":"1","9":"8","10":"7","11":"6","12":"2","13":"5","14":"7","15":"2","16":"6","17":"1","18":8}
107.13.131.218	35.8896	-78.9244	30	1	2	1	2	2	2	2	11546845	{"1":"22","2":"3","3":"17","4":"19","5":"23","6":"7","7":"15","8":"12","9":"1","10":"4","11":"18","12":"21","13":"5","14":"13","15":"14","16":"9","17":"6","18":"24","19":"8","20":"2","21":"16","22":"20","23":"10","24":11}	{"1":"4","2":"5","3":"3","4":"4","5":"4","6":"6","7":"4","8":"7","9":"6","10":"5","11":"4","12":"5","13":"5","14":"4","15":"4","16":"5","17":"5","18":"5","19":"6","20":"4","21":"4","22":"7","23":"5","24":"4"}	{"1":"2","2":"3","3":"4","4":"4","5":"-2","6":"-2","7":"4","8":"0","9":"-3","10":"4","11":"4","12":"-3","13":"0","14":"4","15":"-3","16":"0","17":"0","18":"3","19":"0","20":"2","21":"3","22":"-2","23":"0","24":"2"}	{"1":"4","2":"5","3":"4","4":"6","5":"6","6":"6","7":"4","8":"5","9":"5","10":"5","11":"4","12":"3","13":"4","14":"4","15":"3","16":"5","17":"4","18":"3","19":"4","20":"4","21":"4","22":"4","23":"5","24":4}	{"1":"4","2":"3","3":"6","4":"4","5":"3","6":"7","7":"4","8":"5","9":"7","10":"6","11":"3","12":"3","13":"4","14":"6","15":"6","16":"3","17":"5","18":7}
50.127.209.227	39.5225	-82.417	38	2	5	4	6	1	2	1	93867875	{"1":"4","2":"23","3":"1","4":"21","5":"15","6":"24","7":"10","8":"19","9":"18","10":"17","11":"16","12":"6","13":"13","14":"9","15":"8","16":"12","17":"22","18":"7","19":"14","20":"3","21":"20","22":"11","23":"2","24":5}	{"1":"4","2":"5","3":"3","4":"5","5":"5","6":"3","7":"1","8":"1","9":"3","10":"1","11":"3","12":"5","13":"5","14":"3","15":"2","16":"3","17":"5","18":"5","19":"4","20":"6","21":"3","22":"8","23":"4","24":"5"}	{"1":"0","2":"0","3":"0","4":"-3","5":"4","6":"4","7":"3","8":"0","9":"2","10":"4","11":"-2","12":"-2","13":"4","14":"2","15":"4","16":"3","17":"0","18":"-3","19":"0","20":"2","21":"4","22":"-2","23":"-3","24":"3"}	{"1":"4","2":"6","3":"3","4":"2","5":"5","6":"4","7":"4","8":"3","9":"5","10":"3","11":"1","12":"7","13":"4","14":"5","15":"3","16":"5","17":"4","18":"2","19":"4","20":"8","21":"4","22":"5","23":"3","24":8}	{"1":"1","2":"1","3":"3","4":"1","5":"1","6":"1","7":"1","8":"1","9":"1","10":"4","11":"1","12":"2","13":"1","14":"1","15":"1","16":"1","17":"1","18":1}
198.45.141.75	34.6451	-97.9036	38	1	3	1	1	2	1	5	79700243	,3,16,15,2,12,17,7,10,23,24,18,21,6,1,9,4,22,20,11,13,19,5,14,8	,6,6,8,6,8,7,6,7,6,8,6,8,6,4,5,4,6,7,5,7,5,8,6,5	,-2,0,4,2,-3,4,4,0,4,0,4,0,-3,-2,-2,2,-3,4,3,4,0,0,2,0	,5,5,6,6,7,8,3,5,4,6,6,5,4,5,4,4,4,4,5,5,6,6,5,4	,2,1,2,1,1,2,2,1,2,1,1,1,2,1,1,1,1,2
75.144.68.229	42.5028	-83.7694	44	2	1	1	1	6	2	2	32786136	{"1":"14","2":"7","3":"15","4":"2","5":"6","6":"19","7":"21","8":"22","9":"8","10":"12","11":"5","12":"18","13":"1","14":"4","15":"17","16":"23","17":"9","18":"10","19":"13","20":"16","21":"20","22":"11","23":"24","24":3}	{"1":"5","2":"6","3":"6","4":"4","5":"4","6":"4","7":"5","8":"5","9":"4","10":"5","11":"6","12":"4","13":"5","14":"4","15":"4","16":"6","17":"5","18":"4","19":"7","20":"3","21":"6","22":"3","23":"5","24":"5"}	{"1":"0","2":"-3","3":"2","4":"0","5":"-2","6":"2","7":"-3","8":"3","9":"4","10":"4","11":"-3","12":"3","13":"0","14":"-2","15":"2","16":"-3","17":"4","18":"3","19":"4","20":"0","21":"0","22":"4","23":"0","24":"-2"}	{"1":"4","2":"6","3":"7","4":"4","5":"4","6":"5","7":"6","8":"5","9":"4","10":"7","11":"5","12":"4","13":"4","14":"5","15":"4","16":"7","17":"5","18":"5","19":"5","20":"4","21":"5","22":"4","23":"4","24":5}	{"1":"1","2":"1","3":"2","4":"1","5":"1","6":"1","7":"1","8":"1","9":"1","10":"2","11":"1","12":"1","13":"1","14":"2","15":"1","16":"1","17":"1","18":1}
107.215.199.31	30.0378	-95.5326	32	1	1	1	1	6	6	5	52108021	{"1":"24","2":"2","3":"1","4":"14","5":"5","6":"9","7":"8","8":"15","9":"13","10":"4","11":"16","12":"21","13":"12","14":"11","15":"20","16":"10","17":"22","18":"23","19":"7","20":"18","21":"3","22":"6","23":"19","24":17}	{"1":"2","2":"1","3":"5","4":"4","5":"4","6":"2","7":"3","8":"4","9":"2","10":"2","11":"1","12":"3","13":"3","14":"5","15":"3","16":"4","17":"2","18":"5","19":"5","20":"2","21":"2","22":"3","23":"3","24":"4"}	{"1":"0","2":"4","3":"-2","4":"-2","5":"-3","6":"0","7":"4","8":"3","9":"4","10":"3","11":"4","12":"4","13":"4","14":"-2","15":"2","16":"0","17":"3","18":"-3","19":"2","20":"0","21":"0","22":"2","23":"0","24":"-3"}	{"1":"4","2":"2","3":"5","4":"4","5":"2","6":"1","7":"1","8":"4","9":"3","10":"4","11":"3","12":"1","13":"4","14":"2","15":"4","16":"4","17":"3","18":"3","19":"5","20":"3","21":"2","22":"1","23":"1","24":2}	{"1":"7","2":"5","3":"8","4":"6","5":"1","6":"8","7":"5","8":"6","9":"8","10":"8","11":"1","12":"6","13":"5","14":"8","15":"5","16":"1","17":"6","18":8}
24.218.198.111	41.9703	-70.9768	30	2	4	1	3	4	2	2	60381563	{"1":"1","2":"3","3":"5","4":"15","5":"2","6":"8","7":"17","8":"10","9":"13","10":"23","11":"24","12":"20","13":"12","14":"14","15":"6","16":"22","17":"7","18":"18","19":"9","20":"16","21":"11","22":"19","23":"4","24":21}	{"1":"5","2":"5","3":"5","4":"5","5":"4","6":"5","7":"5","8":"5","9":"5","10":"3","11":"4","12":"5","13":"6","14":"3","15":"5","16":"4","17":"3","18":"4","19":"3","20":"5","21":"5","22":"4","23":"5","24":"3"}	{"1":"0","2":"-2","3":"0","4":"-3","5":"0","6":"-3","7":"-2","8":"0","9":"3","10":"4","11":"2","12":"-3","13":"4","14":"4","15":"3","16":"4","17":"4","18":"2","19":"3","20":"2","21":"0","22":"0","23":"-2","24":"4"}	{"1":"4","2":"3","3":"4","4":"3","5":"3","6":"3","7":"4","8":"4","9":"4","10":"3","11":"4","12":"3","13":"3","14":"4","15":"4","16":"4","17":"4","18":"4","19":"3","20":"5","21":"5","22":"4","23":"4","24":4}	{"1":"4","2":"3","3":"4","4":"4","5":"2","6":"5","7":"3","8":"3","9":"4","10":"5","11":"3","12":"3","13":"3","14":"3","15":"3","16":"3","17":"2","18":"2","19":3}
178.62.48.78	51.5092	-0.0955048	26	2	3	5	2	5	6	3	87956384	{"1":"4","2":"23","3":"6","4":"15","5":"13","6":"18","7":"1","8":"9","9":"10","10":"21","11":"19","12":"8","13":"20","14":"12","15":"11","16":"3","17":"2","18":"7","19":"16","20":"17","21":"22","22":"5","23":"14","24":24}	{"1":"6","2":"4","3":"5","4":"6","5":"6","6":"5","7":"6","8":"3","9":"6","10":"5","11":"6","12":"6","13":"4","14":"3","15":"6","16":"5","17":"6","18":"5","19":"3","20":"4","21":"6","22":"6","23":"6","24":"5"}	{"1":"0","2":"0","3":"3","4":"0","5":"2","6":"4","7":"-2","8":"3","9":"-2","10":"4","11":"-3","12":"2","13":"0","14":"4","15":"-2","16":"0","17":"-3","18":"4","19":"4","20":"3","21":"-3","22":"4","23":"2","24":"0"}	{"1":"6","2":"6","3":"6","4":"6","5":"5","6":"6","7":"7","8":"6","9":"6","10":"6","11":"7","12":"6","13":"7","14":"5","15":"6","16":"6","17":"6","18":"6","19":"6","20":"6","21":"6","22":"7","23":"6","24":6}	{"1":"3","2":"5","3":"7","4":"5","5":"6","6":"6","7":"6","8":"3","9":"5","10":"6","11":"6","12":"5","13":"5","14":"8","15":"5","16":"5","17":"7","18":5}
67.63.98.229	37.768	-89.3275	35	2	2	3	2	6	6	5	79506120	{"1":"11","2":"17","3":"15","4":"7","5":"5","6":"8","7":"2","8":"10","9":"16","10":"19","11":"9","12":"13","13":"21","14":"6","15":"12","16":"1","17":"14","18":"24","19":"18","20":"22","21":"23","22":"20","23":"3","24":4}	{"1":"4","2":"4","3":"4","4":"4","5":"4","6":"4","7":"4","8":"4","9":"4","10":"5","11":"5","12":"4","13":"4","14":"4","15":"4","16":"4","17":"4","18":"5","19":"4","20":"4","21":"4","22":"4","23":"4","24":"4"}	{"1":"4","2":"0","3":"-2","4":"0","5":"-2","6":"3","7":"0","8":"4","9":"4","10":"-2","11":"4","12":"2","13":"-3","14":"-3","15":"2","16":"4","17":"0","18":"-3","19":"0","20":"3","21":"4","22":"2","23":"3","24":"0"}	{"1":"4","2":"4","3":"4","4":"4","5":"4","6":"4","7":"4","8":"4","9":"4","10":"4","11":"4","12":"4","13":"4","14":"4","15":"4","16":"4","17":"4","18":"4","19":"4","20":"4","21":"4","22":"4","23":"4","24":4}	{"1":"1","2":"1","3":"1","4":"1","5":"1","6":"1","7":"1","8":"1","9":"1","10":"1","11":"1","12":"1","13":"1","14":"1","15":"1","16":"1","17":"1","18":1}
99.99.244.218	42.7257	-84.636	26	2	3	3	1	2	3	4	16560435	{"1":"17","2":"15","3":"7","4":"5","5":"2","6":"8","7":"9","8":"19","9":"1","10":"23","11":"11","12":"6","13":"13","14":"22","15":"12","16":"18","17":"14","18":"3","19":"4","20":"16","21":"20","22":"21","23":"10","24":24}	{"1":"5","2":"6","3":"6","4":"6","5":"5","6":"5","7":"3","8":"6","9":"5","10":"5","11":"6","12":"6","13":"6","14":"5","15":"6","16":"5","17":"6","18":"6","19":"4","20":"4","21":"6","22":"4","23":"4","24":"6"}	{"1":"3","2":"0","3":"0","4":"-2","5":"-2","6":"4","7":"4","8":"0","9":"4","10":"2","11":"-3","12":"0","13":"-3","14":"0","15":"4","16":"2","17":"-2","18":"4","19":"3","20":"4","21":"-3","22":"0","23":"3","24":"2"}	{"1":"8","2":"5","3":"5","4":"4","5":"3","6":"5","7":"3","8":"5","9":"5","10":"6","11":"4","12":"6","13":"4","14":"3","15":"5","16":"6","17":"4","18":"5","19":"6","20":"6","21":"4","22":"5","23":"7","24":6}	{"1":"1","2":"1","3":"8","4":"6","5":"1","6":"5","7":"1","8":"1","9":"7","10":"7","11":"1","12":"1","13":"1","14":"7","15":"2","16":"1","17":"1","18":7}
68.114.99.66	30.2574	-89.719	29	2	6	1	3	6	3	3	54158731	{"1":"15","2":"8","3":"16","4":"3","5":"5","6":"12","7":"21","8":"19","9":"20","10":"7","11":"24","12":"23","13":"14","14":"6","15":"4","16":"18","17":"11","18":"1","19":"22","20":"2","21":"13","22":"10","23":"9","24":17}	{"1":"7","2":"6","3":"6","4":"3","5":"6","6":"5","7":"5","8":"5","9":"5","10":"4","11":"5","12":"4","13":"5","14":"4","15":"5","16":"5","17":"4","18":"6","19":"7","20":"5","21":"4","22":"6","23":"3","24":"6"}	{"1":"4","2":"-2","3":"2","4":"3","5":"4","6":"2","7":"0","8":"0","9":"-3","10":"4","11":"0","12":"3","13":"4","14":"0","15":"0","16":"2","17":"3","18":"-3","19":"-2","20":"-2","21":"4","22":"-3","23":"4","24":"0"}	{"1":"5","2":"7","3":"5","4":"2","5":"6","6":"6","7":"7","8":"6","9":"6","10":"5","11":"5","12":"2","13":"2","14":"5","15":"5","16":"5","17":"4","18":"4","19":"3","20":"3","21":"6","22":"4","23":"4","24":5}	{"1":"1","2":"1","3":"2","4":"2","5":"2","6":"3","7":"1","8":"2","9":"3","10":"2","11":"2","12":"1","13":"1","14":"2","15":"1","16":"2","17":"2","18":3}
66.194.104.5	28.0145	-82.6923	38	2	3	3	3	2	2	2	61541048	{"1":"2","2":"1","3":"20","4":"19","5":"12","6":"24","7":"6","8":"22","9":"23","10":"9","11":"8","12":"21","13":"11","14":"4","15":"17","16":"14","17":"15","18":"13","19":"5","20":"3","21":"16","22":"7","23":"10","24":18}	{"1":"2","2":"4","3":"4","4":"4","5":"6","6":"4","7":"4","8":"4","9":"5","10":"5","11":"3","12":"3","13":"6","14":"2","15":"4","16":"5","17":"4","18":"3","19":"4","20":"4","21":"3","22":"4","23":"3","24":"4"}	{"1":"4","2":"0","3":"3","4":"-2","5":"0","6":"2","7":"-2","8":"-2","9":"0","10":"3","11":"4","12":"2","13":"2","14":"4","15":"3","16":"0","17":"4","18":"4","19":"-3","20":"-3","21":"0","22":"0","23":"4","24":"-3"}	{"1":"3","2":"4","3":"4","4":"3","5":"4","6":"5","7":"3","8":"3","9":"4","10":"3","11":"4","12":"3","13":"4","14":"4","15":"4","16":"3","17":"6","18":"4","19":"4","20":"2","21":"3","22":"3","23":"4","24":4}	{"1":"4","2":"4","3":"3","4":"1","5":"1","6":"2","7":"3","8":"1","9":"3","10":"2","11":"1","12":"2","13":"3","14":"2","15":"3","16":"1","17":"1","18":3}
108.169.161.66	40.0155	-82.9177	31	2	2	1	2	6	4	4	97674129	{"1":"5","2":"4","3":"24","4":"15","5":"9","6":"14","7":"22","8":"19","9":"2","10":"7","11":"13","12":"6","13":"21","14":"18","15":"11","16":"1","17":"8","18":"12","19":"17","20":"23","21":"20","22":"16","23":"10","24":3}	{"1":"5","2":"5","3":"5","4":"4","5":"5","6":"3","7":"4","8":"6","9":"5","10":"4","11":"6","12":"4","13":"3","14":"3","15":"6","16":"6","17":"3","18":"6","19":"5","20":"6","21":"5","22":"5","23":"4","24":"4"}	{"1":"3","2":"0","3":"3","4":"3","5":"-2","6":"4","7":"2","8":"2","9":"0","10":"-3","11":"0","12":"4","13":"4","14":"4","15":"-3","16":"-2","17":"4","18":"4","19":"0","20":"-3","21":"2","22":"0","23":"0","24":"-2"}	{"1":"6","2":"4","3":"7","4":"6","5":"4","6":"3","7":"6","8":"6","9":"4","10":"5","11":"6","12":"5","13":"3","14":"3","15":"6","16":"5","17":"4","18":"5","19":"4","20":"4","21":"7","22":"6","23":"4","24":3}	{"1":"3","2":"4","3":"5","4":"6","5":"1","6":"1","7":"3","8":"1","9":"1","10":"6","11":"1","12":"3","13":"3","14":"6","15":"3","16":"1","17":"1","18":1}
98.170.224.112	30.7914	-86.4485	43	1	2	1	1	1	1	1	80918523	{"1":"5","2":"8","3":"4","4":"10","5":"16","6":"12","7":"23","8":"3","9":"22","10":"17","11":"11","12":"2","13":"24","14":"6","15":"20","16":"15","17":"14","18":"13","19":"9","20":"7","21":"19","22":"21","23":"1","24":18}	{"1":"8","2":"7","3":"7","4":"4","5":"2","6":"5","7":"5","8":"6","9":"3","10":"6","11":"3","12":"8","13":"5","14":"7","15":"5","16":"6","17":"4","18":"5","19":"2","20":"5","21":"4","22":"5","23":"4","24":"5"}	{"1":"-2","2":"0","3":"4","4":"2","5":"4","6":"-2","7":"-3","8":"-3","9":"-2","10":"0","11":"0","12":"4","13":"3","14":"0","15":"0","16":"2","17":"-3","18":"4","19":"0","20":"0","21":"3","22":"4","23":"4","24":"3"}	{"1":"7","2":"7","3":"6","4":"3","5":"4","6":"5","7":"4","8":"6","9":"3","10":"6","11":"5","12":"7","13":"6","14":"8","15":"6","16":"5","17":"5","18":"7","19":"2","20":"7","21":"4","22":"5","23":"6","24":4}	{"1":"1","2":"1","3":"1","4":"1","5":"1","6":"1","7":"1","8":"1","9":"1","10":"1","11":"1","12":"1","13":"1","14":"1","15":"1","16":"1","17":"1","18":1}
70.74.214.147	53.55	-113.5	33	2	6	2	5	2	6	1	32674456	{"1":"8","2":"12","3":"5","4":"15","5":"19","6":"2","7":"21","8":"11","9":"22","10":"16","11":"14","12":"20","13":"10","14":"13","15":"23","16":"6","17":"7","18":"24","19":"1","20":"3","21":"9","22":"18","23":"17","24":4}	{"1":"7","2":"7","3":"5","4":"3","5":"6","6":"5","7":"6","8":"6","9":"3","10":"7","11":"5","12":"7","13":"6","14":"7","15":"3","16":"6","17":"6","18":"7","19":"5","20":"7","21":"4","22":"5","23":"6","24":"6"}	{"1":"4","2":"0","3":"3","4":"4","5":"0","6":"0","7":"0","8":"-2","9":"2","10":"0","11":"-3","12":"-2","13":"4","14":"-2","15":"4","16":"-2","17":"0","18":"-2","19":"2","20":"0","21":"4","22":"3","23":"0","24":"-3"}	{"1":"6","2":"7","3":"7","4":"7","5":"6","6":"7","7":"6","8":"5","9":"6","10":"6","11":"5","12":"6","13":"4","14":"6","15":"3","16":"5","17":"5","18":"6","19":"6","20":"6","21":"3","22":"5","23":"6","24":7}	{"1":"2","2":"1","3":"5","4":"1","5":"1","6":"3","7":"2","8":"2","9":"3","10":"4","11":"1","12":"1","13":"2","14":"4","15":"1","16":"1","17":"2","18":3}
107.135.198.73	33.4083	-84.3042	32	1	3	1	1	5	1	1	77131010	{"1":"17","2":"6","3":"14","4":"24","5":"5","6":"4","7":"15","8":"21","9":"7","10":"13","11":"22","12":"12","13":"3","14":"20","15":"16","16":"1","17":"18","18":"9","19":"10","20":"2","21":"19","22":"23","23":"11","24":8}	{"1":"5","2":"6","3":"7","4":"4","5":"7","6":"4","7":"5","8":"6","9":"6","10":"7","11":"7","12":"6","13":"6","14":"7","15":"7","16":"7","17":"4","18":"6","19":"3","20":"3","21":"7","22":"6","23":"8","24":"3"}	{"1":"3","2":"0","3":"0","4":"0","5":"0","6":"2","7":"0","8":"-2","9":"4","10":"0","11":"-3","12":"0","13":"-2","14":"4","15":"0","16":"-3","17":"2","18":"-3","19":"4","20":"3","21":"4","22":"-3","23":"4","24":"0"}	{"1":"7","2":"4","3":"5","4":"5","5":"6","6":"4","7":"5","8":"7","9":"5","10":"6","11":"4","12":"3","13":"5","14":"7","15":"7","16":"6","17":"6","18":"2","19":"4","20":"3","21":"6","22":"5","23":"4","24":3}	{"1":"2","2":"2","3":"2","4":"1","5":"1","6":"1","7":"3","8":"2","9":"6","10":"2","11":"1","12":"2","13":"2","14":"2","15":"2","16":"1","17":"1","18":6}
209.6.208.71	42.3828	-71.0955	26	2	1	1	1	6	3	3	15929413	{"1":"21","2":"16","3":"8","4":"19","5":"1","6":"18","7":"4","8":"5","9":"2","10":"24","11":"23","12":"10","13":"22","14":"17","15":"7","16":"9","17":"12","18":"14","19":"6","20":"11","21":"3","22":"15","23":"13","24":20}	{"1":"1","2":"3","3":"5","4":"3","5":"4","6":"2","7":"5","8":"4","9":"2","10":"3","11":"4","12":"3","13":"3","14":"4","15":"3","16":"3","17":"2","18":"5","19":"6","20":"4","21":"4","22":"2","23":"6","24":"3"}	{"1":"4","2":"3","3":"2","4":"3","5":"0","6":"0","7":"4","8":"3","9":"0","10":"4","11":"-3","12":"4","13":"2","14":"-2","15":"2","16":"-2","17":"4","18":"-2","19":"4","20":"0","21":"-3","22":"0","23":"-3","24":"0"}	{"1":"6","2":"5","3":"6","4":"3","5":"2","6":"2","7":"5","8":"3","9":"2","10":"3","11":"4","12":"3","13":"2","14":"2","15":"3","16":"2","17":"3","18":"4","19":"5","20":"3","21":"5","22":"6","23":"4","24":5}	{"1":"3","2":"2","3":"6","4":"4","5":"1","6":"6","7":"2","8":"3","9":"6","10":"5","11":"1","12":"2","13":"2","14":"3","15":"2","16":"1","17":"4","18":6}
68.188.222.165	43.6797	-85.5619	28	1	1	1	1	7	7	7	45362053	{"1":"11","2":"4","3":"12","4":"15","5":"13","6":"18","7":"20","8":"21","9":"14","10":"5","11":"19","12":"10","13":"2","14":"9","15":"16","16":"22","17":"24","18":"3","19":"17","20":"23","21":"6","22":"1","23":"8","24":7}	{"1":"5","2":"7","3":"5","4":"4","5":"3","6":"3","7":"8","8":"5","9":"4","10":"6","11":"4","12":"3","13":"7","14":"5","15":"3","16":"5","17":"4","18":"3","19":"3","20":"4","21":"5","22":"2","23":"3","24":"8"}	{"1":"2","2":"-3","3":"4","4":"2","5":"4","6":"4","7":"0","8":"0","9":"0","10":"0","11":"2","12":"4","13":"-2","14":"3","15":"3","16":"-2","17":"4","18":"0","19":"0","20":"-3","21":"3","22":"4","23":"-2","24":"4"}	{"1":"3","2":"7","3":"4","4":"2","5":"5","6":"4","7":"6","8":"5","9":"4","10":"6","11":"4","12":"4","13":"2","14":"3","15":"3","16":"3","17":"4","18":"7","19":"5","20":"2","21":"4","22":"4","23":"4","24":6}	{"1":"3","2":"1","3":"6","4":"4","5":"1","6":"7","7":"3","8":"4","9":"7","10":"6","11":"1","12":"1","13":"3","14":"6","15":"1","16":"1","17":"6","18":7}
66.216.255.129	44.6307	-93.3034	28	2	4	1	1	5	4	4	46861569	{"1":"21","2":"18","3":"8","4":"14","5":"23","6":"20","7":"10","8":"24","9":"9","10":"6","11":"19","12":"5","13":"3","14":"16","15":"11","16":"4","17":"13","18":"7","19":"17","20":"22","21":"15","22":"2","23":"1","24":12}	{"1":"4","2":"4","3":"4","4":"5","5":"4","6":"5","7":"5","8":"5","9":"5","10":"8","11":"4","12":"7","13":"5","14":"4","15":"4","16":"4","17":"5","18":"6","19":"5","20":"4","21":"5","22":"5","23":"6","24":"5"}	{"1":"-3","2":"-2","3":"4","4":"-2","5":"4","6":"0","7":"-3","8":"-2","9":"3","10":"0","11":"4","12":"-3","13":"4","14":"2","15":"2","16":"4","17":"0","18":"4","19":"0","20":"3","21":"0","22":"2","23":"0","24":"3"}	{"1":"4","2":"4","3":"4","4":"4","5":"4","6":"4","7":"4","8":"4","9":"4","10":"8","11":"4","12":"5","13":"5","14":"6","15":"4","16":"4","17":"4","18":"4","19":"4","20":"4","21":"4","22":"4","23":"4","24":4}	{"1":"2","2":"1","3":"2","4":"1","5":"1","6":"2","7":"2","8":"1","9":"3","10":"2","11":"1","12":"2","13":"2","14":"2","15":"2","16":"1","17":"1","18":3}
69.204.172.164	42.7526	-73.7804	27	2	5	1	3	3	2	2	74706127	{"1":"12","2":"13","3":"2","4":"15","5":"1","6":"17","7":"16","8":"9","9":"23","10":"3","11":"7","12":"14","13":"20","14":"18","15":"22","16":"5","17":"4","18":"11","19":"8","20":"21","21":"6","22":"10","23":"19","24":24}	{"1":"5","2":"2","3":"2","4":"4","5":"6","6":"5","7":"1","8":"8","9":"4","10":"3","11":"3","12":"3","13":"8","14":"2","15":"2","16":"6","17":"5","18":"2","19":"2","20":"4","21":"3","22":"4","23":"7","24":"6"}	{"1":"-3","2":"4","3":"4","4":"0","5":"4","6":"0","7":"3","8":"-2","9":"-3","10":"4","11":"4","12":"0","13":"0","14":"3","15":"2","16":"2","17":"3","18":"0","19":"0","20":"2","21":"4","22":"-2","23":"-3","24":"-2"}	{"1":"3","2":"3","3":"1","4":"5","5":"3","6":"3","7":"6","8":"6","9":"5","10":"2","11":"3","12":"2","13":"5","14":"6","15":"3","16":"4","17":"6","18":"7","19":"2","20":"6","21":"4","22":"5","23":"7","24":6}	{"1":"4","2":"1","3":"6","4":"1","5":"3","6":"6","7":"2","8":"1","9":"7","10":"6","11":"2","12":"1","13":"2","14":"7","15":"1","16":"1","17":"1","18":7}
73.23.153.157	26.5284	-81.8295	51	1	5	3	2	2	6	6	41871202	{"1":"11","2":"8","3":"20","4":"17","5":"15","6":"23","7":"21","8":"3","9":"5","10":"13","11":"9","12":"12","13":"2","14":"24","15":"6","16":"1","17":"22","18":"7","19":"4","20":"19","21":"16","22":"14","23":"18","24":10}	{"1":"6","2":"6","3":"6","4":"5","5":"6","6":"6","7":"4","8":"6","9":"6","10":"4","11":"6","12":"5","13":"6","14":"6","15":"6","16":"7","17":"4","18":"6","19":"6","20":"6","21":"6","22":"5","23":"5","24":"4"}	{"1":"4","2":"0","3":"-2","4":"4","5":"0","6":"0","7":"-3","8":"0","9":"4","10":"2","11":"-3","12":"3","13":"-2","14":"4","15":"-2","16":"4","17":"3","18":"2","19":"-3","20":"4","21":"2","22":"0","23":"0","24":"3"}	{"1":"6","2":"5","3":"5","4":"6","5":"5","6":"6","7":"4","8":"6","9":"6","10":"6","11":"4","12":"6","13":"5","14":"6","15":"4","16":"5","17":"6","18":"6","19":"4","20":"6","21":"5","22":"7","23":"5","24":7}	{"1":"4","2":"3","3":"5","4":"5","5":"1","6":"6","7":"4","8":"5","9":"6","10":"6","11":"1","12":"2","13":"5","14":"5","15":"5","16":"1","17":"4","18":7}
50.81.236.214	37.768	-89.3275	34	2	2	1	1	6	1	1	90236920	{"1":"22","2":"14","3":"21","4":"24","5":"7","6":"1","7":"17","8":"15","9":"10","10":"20","11":"2","12":"8","13":"12","14":"16","15":"3","16":"13","17":"23","18":"9","19":"19","20":"5","21":"11","22":"4","23":"6","24":18}	{"1":"3","2":"3","3":"4","4":"4","5":"4","6":"6","7":"3","8":"5","9":"5","10":"6","11":"4","12":"4","13":"7","14":"4","15":"4","16":"5","17":"5","18":"5","19":"4","20":"4","21":"7","22":"4","23":"5","24":"5"}	{"1":"2","2":"4","3":"3","4":"3","5":"4","6":"2","7":"4","8":"0","9":"0","10":"4","11":"4","12":"3","13":"-3","14":"-2","15":"-2","16":"-2","17":"-3","18":"2","19":"0","20":"0","21":"-3","22":"4","23":"0","24":"0"}	{"1":"4","2":"4","3":"5","4":"7","5":"5","6":"6","7":"4","8":"5","9":"5","10":"6","11":"4","12":"4","13":"7","14":"5","15":"4","16":"4","17":"4","18":"3","19":"5","20":"5","21":"6","22":"4","23":"5","24":4}	{"1":"1","2":"1","3":"5","4":"1","5":"1","6":"3","7":"1","8":"1","9":"3","10":"5","11":"1","12":"1","13":"1","14":"5","15":"1","16":"1","17":"1","18":3}
206.217.128.67	42.8864	-78.8781	27	2	1	1	1	7	2	1	61299725	{"1":"21","2":"9","3":"16","4":"5","5":"23","6":"19","7":"24","8":"8","9":"6","10":"22","11":"12","12":"14","13":"4","14":"7","15":"2","16":"10","17":"17","18":"11","19":"13","20":"18","21":"1","22":"20","23":"3","24":15}	{"1":"7","2":"6","3":"4","4":"5","5":"6","6":"4","7":"5","8":"5","9":"5","10":"5","11":"5","12":"5","13":"6","14":"5","15":"4","16":"5","17":"5","18":"4","19":"5","20":"5","21":"6","22":"7","23":"4","24":"5"}	{"1":"4","2":"0","3":"-2","4":"3","5":"0","6":"2","7":"4","8":"-2","9":"4","10":"4","11":"2","12":"3","13":"4","14":"-3","15":"0","16":"0","17":"2","18":"-2","19":"-3","20":"-3","21":"4","22":"0","23":"3","24":"0"}	{"1":"5","2":"5","3":"5","4":"6","5":"4","6":"4","7":"5","8":"6","9":"5","10":"5","11":"5","12":"5","13":"6","14":"7","15":"5","16":"6","17":"5","18":"7","19":"6","20":"6","21":"7","22":"7","23":"6","24":6}	{"1":"1","2":"1","3":"1","4":"1","5":"2","6":"3","7":"1","8":"1","9":"3","10":"1","11":"1","12":"1","13":"1","14":"1","15":"1","16":"1","17":"1","18":3}
72.199.205.103	32.8405	-116.88	25	2	1	1	1	4	1	1	71986175	{"1":"15","2":"14","3":"6","4":"18","5":"23","6":"21","7":"7","8":"4","9":"3","10":"13","11":"22","12":"17","13":"11","14":"19","15":"20","16":"8","17":"9","18":"12","19":"16","20":"1","21":"2","22":"10","23":"5","24":24}	{"1":"5","2":"4","3":"4","4":"4","5":"4","6":"4","7":"4","8":"5","9":"4","10":"4","11":"4","12":"4","13":"4","14":"4","15":"4","16":"3","17":"4","18":"4","19":"4","20":"4","21":"4","22":"5","23":"4","24":"4"}	{"1":"-2","2":"4","3":"0","4":"3","5":"3","6":"2","7":"3","8":"-3","9":"0","10":"4","11":"4","12":"-2","13":"0","14":"4","15":"4","16":"-2","17":"0","18":"-3","19":"-3","20":"4","21":"0","22":"2","23":"2","24":"0"}	{"1":"4","2":"5","3":"4","4":"4","5":"6","6":"5","7":"5","8":"2","9":"4","10":"4","11":"4","12":"5","13":"4","14":"3","15":"4","16":"3","17":"4","18":"4","19":"4","20":"5","21":"5","22":"6","23":"6","24":6}	{"1":"3","2":"4","3":"4","4":"4","5":"5","6":"4","7":"5","8":"5","9":"5","10":"5","11":"5","12":"4","13":"5","14":"6","15":"5","16":"4","17":"4","18":4}
65.183.137.185	44.4929	-73.2253	37	2	6	6	6	6	1	1	93252544	{"1":"23","2":"7","3":"19","4":"1","5":"22","6":"10","7":"5","8":"9","9":"18","10":"17","11":"16","12":"6","13":"11","14":"24","15":"3","16":"15","17":"8","18":"12","19":"13","20":"21","21":"4","22":"20","23":"2","24":14}	{"1":"1","2":"6","3":"1","4":"2","5":"4","6":"1","7":"4","8":"1","9":"1","10":"4","11":"1","12":"6","13":"1","14":"1","15":"3","16":"6","17":"6","18":"3","19":"1","20":"2","21":"5","22":"1","23":"2","24":"3"}	{"1":"2","2":"-3","3":"4","4":"0","5":"-2","6":"0","7":"4","8":"2","9":"2","10":"-3","11":"4","12":"0","13":"4","14":"3","15":"0","16":"0","17":"4","18":"3","19":"4","20":"4","21":"-3","22":"0","23":"3","24":"-2"}	{"1":"1","2":"2","3":"1","4":"4","5":"1","6":"1","7":"3","8":"1","9":"1","10":"3","11":"1","12":"3","13":"1","14":"1","15":"2","16":"2","17":"1","18":"3","19":"1","20":"1","21":"2","22":"1","23":"4","24":1}	{"1":"1","2":"2","3":"2","4":"1","5":"5","6":"1","7":"1","8":"1","9":"1","10":"2","11":"4","12":"3","13":"1","14":"2","15":"3","16":"4","17":"1","18":1}
108.11.178.162	37.0571	-76.4619	36	1	2	5	3	6	1	3	17252419	{"1":"12","2":"21","3":"9","4":"18","5":"13","6":"24","7":"7","8":"23","9":"22","10":"20","11":"5","12":"8","13":"19","14":"10","15":"2","16":"14","17":"3","18":"4","19":"6","20":"16","21":"11","22":"1","23":"17","24":15}	{"1":"5","2":"3","3":"6","4":"2","5":"3","6":"6","7":"4","8":"5","9":"1","10":"1","11":"5","12":"1","13":"3","14":"2","15":"3","16":"4","17":"2","18":"1","19":"2","20":"6","21":"1","22":"5","23":"1","24":"3"}	{"1":"3","2":"0","3":"-3","4":"4","5":"3","6":"-3","7":"2","8":"0","9":"4","10":"4","11":"-3","12":"2","13":"4","14":"0","15":"3","16":"-2","17":"0","18":"4","19":"4","20":"-2","21":"4","22":"-2","23":"2","24":"0"}	{"1":"4","2":"3","3":"3","4":"4","5":"4","6":"4","7":"4","8":"2","9":"2","10":"3","11":"3","12":"2","13":"2","14":"2","15":"4","16":"3","17":"3","18":"2","19":"3","20":"3","21":"2","22":"4","23":"2","24":3}	{"1":"1","2":"1","3":"4","4":"3","5":"1","6":"7","7":"1","8":"2","9":"7","10":"6","11":"1","12":"1","13":"1","14":"3","15":"1","16":"1","17":"2","18":7}
76.186.102.32	32.6971	-96.6857	31	1	2	1	1	4	1	1	62891453	{"1":"18","2":"9","3":"1","4":"11","5":"2","6":"16","7":"15","8":"8","9":"23","10":"12","11":"24","12":"7","13":"6","14":"3","15":"5","16":"21","17":"17","18":"13","19":"19","20":"22","21":"4","22":"10","23":"20","24":14}	{"1":"5","2":"5","3":"5","4":"5","5":"3","6":"5","7":"3","8":"4","9":"6","10":"5","11":"5","12":"5","13":"3","14":"3","15":"4","16":"2","17":"4","18":"4","19":"3","20":"4","21":"4","22":"5","23":"3","24":"2"}	{"1":"-2","2":"-2","3":"-2","4":"3","5":"4","6":"0","7":"4","8":"0","9":"2","10":"3","11":"0","12":"2","13":"0","14":"4","15":"2","16":"4","17":"3","18":"-3","19":"0","20":"-3","21":"-3","22":"4","23":"0","24":"4"}	{"1":"4","2":"4","3":"3","4":"4","5":"3","6":"5","7":"5","8":"5","9":"5","10":"4","11":"5","12":"6","13":"4","14":"4","15":"5","16":"4","17":"3","18":"4","19":"5","20":"4","21":"5","22":"5","23":"3","24":3}	{"1":"1","2":"1","3":"6","4":"5","5":"3","6":"6","7":"1","8":"4","9":"6","10":"7","11":"1","12":"1","13":"1","14":"7","15":"1","16":"1","17":"4","18":5}
173.56.124.184	40.7665	-73.827	33	1	7	6	7	5	1	1	77321212	{"1":"16","2":"8","3":"6","4":"23","5":"24","6":"11","7":"7","8":"15","9":"10","10":"17","11":"19","12":"4","13":"18","14":"1","15":"22","16":"20","17":"12","18":"3","19":"13","20":"5","21":"2","22":"21","23":"14","24":9}	{"1":"6","2":"3","3":"6","4":"2","5":"4","6":"1","7":"4","8":"7","9":"7","10":"4","11":"5","12":"5","13":"4","14":"6","15":"7","16":"7","17":"7","18":"4","19":"4","20":"6","21":"5","22":"5","23":"7","24":"2"}	{"1":"-3","2":"3","3":"0","4":"0","5":"3","6":"2","7":"3","8":"4","9":"-2","10":"4","11":"2","12":"-2","13":"4","14":"-2","15":"4","16":"0","17":"-3","18":"4","19":"-2","20":"2","21":"0","22":"0","23":"-3","24":"0"}	{"1":"6","2":"2","3":"6","4":"4","5":"5","6":"4","7":"5","8":"6","9":"3","10":"3","11":"3","12":"6","13":"3","14":"5","15":"1","16":"7","17":"6","18":"5","19":"5","20":"5","21":"4","22":"6","23":"5","24":1}	{"1":"4","2":"1","3":"7","4":"5","5":"1","6":"8","7":"3","8":"5","9":"8","10":"7","11":"1","12":"1","13":"3","14":"8","15":"1","16":"1","17":"3","18":8}
96.64.64.177	39.9911	-75.1014	27	2	3	3	2	3	1	1	22819641	{"1":"20","2":"1","3":"6","4":"15","5":"4","6":"3","7":"22","8":"7","9":"11","10":"13","11":"8","12":"24","13":"10","14":"21","15":"17","16":"19","17":"18","18":"14","19":"23","20":"2","21":"5","22":"12","23":"16","24":9}	{"1":"6","2":"8","3":"5","4":"5","5":"6","6":"4","7":"6","8":"6","9":"5","10":"7","11":"4","12":"6","13":"7","14":"5","15":"6","16":"7","17":"5","18":"5","19":"2","20":"4","21":"5","22":"4","23":"3","24":"4"}	{"1":"2","2":"-2","3":"3","4":"3","5":"-3","6":"4","7":"-2","8":"0","9":"2","10":"0","11":"-2","12":"0","13":"0","14":"-3","15":"4","16":"0","17":"4","18":"3","19":"0","20":"4","21":"4","22":"2","23":"4","24":"-3"}	{"1":"5","2":"6","3":"6","4":"6","5":"4","6":"6","7":"3","8":"5","9":"3","10":"7","11":"6","12":"3","13":"3","14":"3","15":"5","16":"6","17":"6","18":"6","19":"6","20":"6","21":"7","22":"7","23":"6","24":4}	{"1":"3","2":"3","3":"4","4":"2","5":"1","6":"4","7":"2","8":"1","9":"4","10":"3","11":"1","12":"1","13":"2","14":"3","15":"1","16":"1","17":"1","18":4}
68.119.78.200	33.224	-86.773	50	1	2	2	1	5	6	3	67147165	{"1":"12","2":"14","3":"16","4":"21","5":"9","6":"24","7":"15","8":"4","9":"20","10":"18","11":"7","12":"5","13":"22","14":"23","15":"6","16":"2","17":"3","18":"8","19":"10","20":"17","21":"11","22":"19","23":"13","24":1}	{"1":"5","2":"5","3":"4","4":"4","5":"5","6":"5","7":"6","8":"3","9":"6","10":"5","11":"4","12":"6","13":"4","14":"4","15":"4","16":"3","17":"4","18":"2","19":"4","20":"3","21":"7","22":"6","23":"6","24":"4"}	{"1":"0","2":"-3","3":"-2","4":"3","5":"0","6":"4","7":"4","8":"4","9":"4","10":"4","11":"2","12":"4","13":"-2","14":"0","15":"2","16":"3","17":"0","18":"2","19":"3","20":"-2","21":"0","22":"-3","23":"0","24":"-3"}	{"1":"5","2":"3","3":"3","4":"3","5":"6","6":"4","7":"4","8":"4","9":"7","10":"5","11":"5","12":"5","13":"4","14":"6","15":"5","16":"3","17":"4","18":"4","19":"6","20":"4","21":"7","22":"6","23":"6","24":5}	{"1":"1","2":"2","3":"4","4":"1","5":"1","6":"6","7":"1","8":"1","9":"6","10":"4","11":"1","12":"2","13":"1","14":"4","15":"2","16":"1","17":"1","18":6}
69.179.133.245	38.9977	-90.9846	39	2	1	1	1	1	1	1	12624005	{"1":"5","2":"7","3":"12","4":"8","5":"18","6":"10","7":"19","8":"2","9":"14","10":"24","11":"16","12":"1","13":"15","14":"17","15":"3","16":"22","17":"23","18":"11","19":"13","20":"21","21":"9","22":"6","23":"20","24":4}	{"1":"4","2":"6","3":"5","4":"4","5":"2","6":"1","7":"6","8":"1","9":"4","10":"5","11":"3","12":"6","13":"5","14":"4","15":"5","16":"2","17":"2","18":"6","19":"3","20":"5","21":"2","22":"4","23":"5","24":"4"}	{"1":"0","2":"0","3":"-3","4":"3","5":"3","6":"4","7":"0","8":"4","9":"4","10":"0","11":"-2","12":"2","13":"2","14":"-2","15":"0","16":"4","17":"3","18":"0","19":"3","20":"-3","21":"4","22":"2","23":"-2","24":"-3"}	{"1":"3","2":"2","3":"3","4":"5","5":"5","6":"2","7":"5","8":"4","9":"6","10":"4","11":"2","12":"6","13":"5","14":"3","15":"4","16":"2","17":"4","18":"5","19":"5","20":"3","21":"4","22":"5","23":"5","24":3}	{"1":"1","2":"2","3":"3","4":"1","5":"1","6":"7","7":"1","8":"1","9":"7","10":"3","11":"1","12":"1","13":"1","14":"3","15":"1","16":"1","17":"1","18":7}

## Sheet: DisgustRating_DistractingTask
1	1	8	2	2	6	1	2	5	8	2	1	1	8	1	2	2	6
3	2	6	5	4	5	3	5	5	6	4	2	2	6	2	4	4	5
3	3	8	5	3	6	4	6	6	8	3	3	3	8	3	3	6	6
1	1	1	1	1	8	1	1	8	1	1	1	1	1	1	1	1	8
3	2	5	2	1	6	3	1	6	5	1	2	3	5	2	1	1	6
2	6	7	3	4	8	2	2	8	7	6	7	1	8	7	6	5	8
7	4	6	3	1	7	6	3	8	5	1	3	6	6	3	1	3	8
1	1	5	2	1	6	1	2	6	3	1	1	1	3	1	1	2	6
1	1	2	2	1	5	1	2	4	2	1	1	1	2	1	1	1	4
1	1	5	3	1	6	1	2	6	7	1	1	1	7	1	1	2	6
1	1	3	1	1	2	1	1	2	3	1	1	1	3	1	1	1	2
1	1	1	1	1	4	1	1	3	1	1	1	1	1	1	1	1	2
2	2	5	1	2	7	2	1	6	5	1	2	4	5	2	1	1	7
3	5	6	4	7	3	6	4	7	5	1	4	5	3	6	1	4	3
1	1	2	2	1	4	2	5	5	4	1	1	1	1	1	1	3	3
1	1	6	4	1	7	1	4	7	6	1	1	1	6	1	1	4	6
1	1	1	1	1	6	1	1	6	1	1	1	1	1	1	1	1	6
2	3	6	3	3	7	2	3	7	6	3	3	2	6	3	3	3	7
1	1	4	1	1	5	1	1	5	4	1	1	1	4	1	1	1	5
1	1	8	6	1	6	1	6	6	7	1	1	1	8	1	1	7	7
1	1	2	1	1	5	1	2	4	6	1	4	1	6	1	1	1	6
1	1	6	2	1	8	1	2	8	6	1	1	1	6	1	1	2	8
1	2	7	3	1	8	1	3	7	7	1	2	1	7	2	1	3	7
1	2	4	3	1	6	1	3	6	4	1	2	1	4	2	1	3	6
7	1	6	1	1	3	1	1	3	5	1	1	1	5	1	1	1	4
4	4	8	5	1	7	4	5	7	8	1	4	4	8	4	1	5	7
1	2	4	3	1	6	1	3	6	4	1	1	1	4	1	1	3	6
1	1	4	2	1	6	1	3	6	4	1	1	1	4	1	1	3	6
2	2	5	2	1	6	2	2	6	5	1	1	2	5	1	1	2	6
2	2	6	1	1	4	2	1	4	7	1	2	2	7	2	1	1	4
1	1	2	1	1	3	1	1	3	2	1	1	1	2	1	1	1	3
4	3	5	4	1	5	4	4	5	5	1	2	4	5	1	1	4	4
2	2	7	4	2	5	4	6	6	8	1	2	2	8	2	1	5	8
4	1	5	7	1	4	2	8	4	2	1	1	2	4	1	1	8	4
7	5	6	3	1	8	5	6	7	6	1	3	4	6	5	1	1	6
1	1	7	5	4	7	1	5	7	8	4	1	1	8	1	3	5	7
1	1	8	1	1	8	1	1	8	8	1	1	1	8	1	1	1	8
3	3	7	2	4	6	2	2	6	7	4	5	2	6	3	2	4	5
1	2	6	3	1	3	1	3	3	4	1	2	1	4	2	1	3	3
3	4	8	8	1	8	3	8	8	8	1	5	3	8	5	1	8	8
1	1	2	1	1	3	1	1	3	2	1	1	1	2	1	1	1	3
6	4	7	5	4	6	6	5	6	6	4	4	6	6	4	4	5	6
2	1	1	1	1	3	1	1	3	1	1	1	1	1	1	1	1	3
3	3	7	4	2	7	3	3	7	7	2	2	3	7	2	2	2	7
2	1	5	3	1	3	1	3	3	5	1	1	2	5	1	1	3	3
1	1	6	2	3	7	1	2	7	7	3	1	1	7	1	3	2	7
1	1	5	3	1	6	1	3	6	5	1	1	1	5	1	1	2	5
1	1	8	6	1	5	1	6	5	8	1	1	1	8	1	1	1	1
2	1	7	5	1	7	1	3	8	6	1	1	1	8	1	1	6	8
1	1	6	4	1	8	1	4	8	8	1	1	1	8	1	1	1	4
2	2	4	4	1	6	2	3	5	3	1	1	1	2	1	1	2	4
3	3	4	2	4	5	3	3	5	4	4	5	4	5	4	4	3	6
3	2	5	3	1	5	3	3	5	6	1	2	2	6	2	1	2	4
1	1	2	1	1	3	1	1	3	2	1	1	1	2	1	1	1	3
3	5	8	8	1	8	2	1	8	5	1	6	1	5	8	1	1	8
3	5	8	4	2	8	3	4	8	8	4	4	5	8	4	3	4	8
3	2	6	3	2	5	2	3	5	7	2	2	2	7	2	2	3	5
3	1	6	2	1	6	2	2	6	8	1	1	2	8	1	1	2	6
2	1	1	1	1	2	1	1	2	1	1	1	1	1	1	1	1	2
1	4	5	2	1	3	1	2	2	4	1	4	1	2	2	1	1	3
1	6	1	1	1	5	1	2	6	1	1	7	1	1	3	1	1	6
3	3	5	3	2	5	3	3	5	5	1	2	2	4	2	1	3	5
1	1	3	2	1	3	1	1	4	3	1	1	1	2	1	1	1	5
1	2	8	5	1	7	1	5	7	8	1	2	1	8	2	1	5	8
2	2	4	2	2	5	2	2	5	4	2	2	2	4	2	2	2	5
1	2	5	1	1	6	1	1	5	2	1	1	1	1	1	1	1	3
1	1	2	1	1	3	1	1	3	2	1	1	1	2	1	1	1	3
1	1	1	1	3	4	1	1	4	1	3	1	1	1	1	3	1	4
3	2	5	3	5	8	3	3	7	5	5	2	3	5	2	4	3	8
1	1	4	1	1	3	1	1	3	4	1	1	1	3	1	1	1	2
3	2	4	3	2	5	2	3	6	3	3	3	3	3	2	2	3	6
2	2	4	3	2	5	2	2	5	4	2	2	2	4	2	2	2	5
2	2	6	4	2	6	2	5	6	6	1	4	2	6	3	2	5	6
2	1	7	6	3	8	1	6	8	8	5	3	3	8	2	1	3	8
1	1	1	1	1	2	1	1	2	1	1	1	1	1	1	1	1	2
2	2	1	1	1	3	2	1	3	2	1	2	2	3	2	1	1	3
3	3	4	3	2	5	3	2	5	4	2	2	3	4	2	1	2	5
1	1	2	1	1	3	1	1	3	2	1	1	1	2	1	1	1	3
2	2	2	1	2	3	2	1	3	2	2	2	2	2	2	2	1	3
2	1	1	1	1	1	2	1	1	1	1	1	2	1	1	1	1	1
3	1	7	3	1	6	1	5	6	5	1	1	1	6	1	1	6	6
6	3	8	7	2	6	4	6	7	8	2	3	3	8	6	1	7	7
2	4	6	2	1	6	2	2	6	6	1	4	2	6	4	1	2	6
1	1	1	1	1	3	1	1	3	1	1	1	1	1	1	1	1	3
4	5	5	7	6	6	5	5	6	6	5	6	6	6	6	6	6	6
1	1	1	1	1	2	1	1	2	1	1	1	1	1	1	1	1	2
4	1	8	1	1	8	2	1	8	8	1	1	2	8	1	1	1	7
1	1	2	1	1	2	1	1	3	2	1	1	1	2	1	1	1	3
2	2	6	5	1	6	2	5	6	6	1	2	2	6	2	1	5	6
3	3	7	5	2	7	3	5	7	7	2	3	3	7	3	2	5	7
2	1	2	2	1	2	2	2	2	2	1	1	1	1	1	1	2	2
1	1	1	1	1	1	1	1	1	1	1	1	1	1	1	1	1	2
3	3	7	5	1	8	2	5	8	7	1	2	2	7	2	1	4	8
3	2	5	4	1	8	8	4	8	5	1	2	2	4	2	1	5	8
5	3	7	1	7	8	5	1	8	7	6	2	5	7	2	6	1	8
4	3	6	4	3	7	4	5	7	6	3	3	4	6	6	3	5	7
1	1	3	1	1	1	1	1	1	4	1	2	1	1	1	1	1	1
2	1	2	1	1	2	2	1	2	1	1	1	2	1	1	1	1	2
1	1	2	1	1	1	1	1	1	2	1	1	1	2	1	1	1	1
7	5	8	6	1	8	5	6	8	8	1	6	5	8	5	1	6	8
4	3	4	4	2	5	3	3	4	5	3	3	3	3	3	3	2	2
3	5	7	5	6	6	6	3	5	6	6	5	5	8	5	5	7	5
1	1	1	1	1	1	1	1	1	1	1	1	1	1	1	1	1	1
1	1	8	6	1	5	1	1	7	7	1	1	1	7	2	1	1	7
1	1	2	2	2	3	1	2	3	2	2	1	1	2	1	2	2	3
4	4	3	1	1	2	3	1	3	2	1	2	3	2	3	1	1	3
3	4	5	6	1	1	3	1	1	6	1	3	3	6	3	1	1	1
1	1	1	1	1	1	1	1	1	1	1	1	1	1	1	1	1	1
2	1	5	1	1	3	2	2	3	4	1	1	2	4	1	1	2	3
2	2	2	1	1	1	3	2	6	2	1	2	2	2	2	1	1	6
3	2	6	4	1	6	2	3	6	5	1	2	2	3	2	1	4	6
3	1	6	4	1	7	3	4	7	6	1	1	3	6	1	1	6	7
2	1	2	1	1	2	2	1	3	2	1	2	2	2	2	1	1	3
4	1	6	1	3	6	2	1	7	6	2	1	2	7	1	1	1	7
4	3	5	5	1	6	4	5	6	6	1	2	5	5	5	1	4	7
1	1	5	1	1	3	1	1	3	5	1	1	1	5	1	1	1	3
1	1	1	1	2	3	1	1	3	1	1	1	1	1	1	1	1	3
3	4	4	4	5	4	5	5	5	5	5	4	5	6	5	4	4	4
1	2	2	1	5	1	1	1	1	2	4	3	1	2	3	4	1	1
1	1	4	3	1	7	1	2	7	6	1	1	1	3	1	1	2	7
1	1	6	5	3	6	1	4	6	7	1	1	1	7	1	1	4	5
4	1	7	5	1	8	3	5	8	7	1	1	3	8	1	1	3	8
3	3	4	2	1	4	2	1	4	3	1	1	2	3	1	1	1	4
1	2	4	1	1	6	1	1	6	4	1	2	1	4	2	1	1	6
1	2	3	1	1	7	1	1	7	3	1	1	1	3	1	1	1	7
