# Supplementary material for: The ecological roots of human susceptibility to social influence: a pre-registered study investigating the impact of early-life adversity
Source: R Soc Open Sci. 2019 Jan 9;6(1):180454. doi: 10.1098/rsos.180454 (PMC6366227; doi:10.1098/rsos.180454)
Supplement: Data_MatlabScripts_RScripts_PilotStudy_ReplicationStudy [file rsos180454supp2.zip › Pilot Study/3_Analyzing_outcome_measures/dataforR.csv]

ID	age	gender	val	mag	score	delta	sigma	harsh	unpr	adv	harshZ	unprZ	advZ
1	44	1	0	0	1	0.499998670778821	0.10000018370578	3.33333333333333	1.33333333333333	4.66666666666667	-0.770579873112026	-0.650770897346575	-1.4213507704586
2	49	0	0	0	2	0.999661474821028	0.100004584726621	4.66666666666667	1	5.66666666666667	0.011308300024705	-0.857990051501669	-0.846681751476964
3	39	0	0	0	1	0.499999993654447	0.758955790595846	6.33333333333333	1	7.33333333333333	0.988668516445619	-0.857990051501669	0.13067846494395
4	41	1	0	0	1	0.49999977487185	0.10000458679814	2.66666666666667	6	8.66666666666667	-1.16152395968039	2.25029726082474	1.08877330114434
5	33	0	0	0	1.33333333333333	0.665937612514191	0.894548851152073	6.66666666666667	5	11.6666666666667	1.1841405597298	1.62863979835946	2.81278035808926
6	28	0	0	0	-0.666666666666667	-0.281878999111042	0.14802408227446	4.66666666666667	1.66666666666667	6.33333333333333	0.011308300024705	-0.443551743191482	-0.432243443166777
7	32	1	0	0	0.666666666666667	0.334062371102037	0.894548865808997	5	1	6	0.206780343308888	-0.857990051501669	-0.651209708192781
8	25	0	0	0	0.333333333333333	0.216826030078237	0.154036993457222	6	2.66666666666667	8.66666666666667	0.793196473161436	0.178105719273799	0.971302192435235
9	34	1	0	0	1.33333333333333	0.666820770816563	1.21217226374187	1.66666666666667	1	2.66666666666667	-1.74794008953294	-0.857990051501669	-2.60593014103461
10	25	0	0	0	0.666666666666667	0.283597850067298	0.156005228338952	4	2	6	-0.379635786543661	-0.236332589036388	-0.615968375580049
11	41	1	0	0	0.333333333333333	0.166587079962693	1.67453308924077	2.66666666666667	5.33333333333333	8	-1.16152395968039	1.83585895251455	0.674334992834157
12	40	0	0	0	0.333333333333333	0.216789765219596	0.154205355475131	3.66666666666667	2.33333333333333	6	-0.575107829827844	-0.0291134348812941	-0.604221264709138
13	28	0	0	0	1.33333333333333	0.665937612999773	0.894548856134399	7	5.66666666666667	12.6666666666667	1.37961260301398	2.04307810666964	3.42269070968363
14	35	1	0	0	1	0.499999992082099	0.758955785752971	2	1	3	-1.55246804624876	-0.857990051501669	-2.41045809775043
15	38	1	0	0	1	0.499999994057046	0.758955787285795	3.33333333333333	1.33333333333333	4.66666666666667	-0.770579873112026	-0.650770897346575	-1.4213507704586
16	41	0	0	0	0.333333333333333	0.165937611961461	0.894548852593931	7	1.33333333333333	8.33333333333333	1.37961260301398	-0.650770897346575	0.728841705667409
17	34	0	0	0	-0.666666666666667	-0.33335091854837	2.47754082507766	6.33333333333333	1	7.33333333333333	0.988668516445619	-0.857990051501669	0.13067846494395
18	31	0	0	0	-0.666666666666667	-0.333313342860182	2.03417771486447	2	1	3	-1.55246804624876	-0.857990051501669	-2.41045809775043
19	25	1	0	0	3	0.999999999867124	0.954064584834874	4.66666666666667	1.66666666666667	6.33333333333333	0.011308300024705	-0.443551743191482	-0.432243443166777
20	27	0	0	0	1.33333333333333	0.716215366546494	0.156872475578519	7	3	10	1.37961260301398	0.385324873428893	1.76493747644288
21	26	0	0	0	-0.666666666666667	-0.499999720961005	0.100006876752676	5	3.33333333333333	8.33333333333333	0.206780343308888	0.592544027583987	0.799324370892875
22	48	0	0	0	0.333333333333333	0.217236907492087	0.152129133675946	4	1	5	-0.379635786543661	-0.857990051501669	-1.23762583804533
23	43	0	0	0	1	0.500190440959336	1.38364289391879	2.33333333333333	1	3.33333333333333	-1.35699600296457	-0.857990051501669	-2.21498605446624
24	23	0	0	0	0.666666666666667	0.333179220356829	1.21217226676859	1.33333333333333	1.33333333333333	2.66666666666667	-1.94341213281712	-0.650770897346575	-2.5941830301637
25	29	0	0	0	0.75	0.353862638023735	1.78883372386855	4	1	5	-0.379635786543661	-0.857990051501669	-1.23762583804533
26	42	1	0	0	-0.5	-0.249999993803308	0.15328169545942	6.66666666666667	1	7.66666666666667	1.1841405597298	-0.857990051501669	0.326150508228133
27	27	1	0	0	0.333333333333333	0.165937615445993	0.894548858298397	2	1	3	-1.55246804624876	-0.857990051501669	-2.41045809775043
28	27	1	0	0	1.66666666666667	0.833328124406876	2.85278394927326	6.33333333333333	4.66666666666667	11	0.988668516445619	1.42142064420436	2.41008916064998
29	33	1	0	0	0.333333333333333	0.216794484563572	0.154183441415913	2.33333333333333	1.33333333333333	3.66666666666667	-1.35699600296457	-0.650770897346575	-2.00776690031115
30	44	1	0	0	0.333333333333333	0.166820782642748	1.21217225808986	4.66666666666667	4.66666666666667	9.33333333333333	0.011308300024705	1.42142064420436	1.43272894422907
31	29	1	0	0	0	1.05508772760603E-08	1.60677086099484	2.33333333333333	2.66666666666667	5	-1.35699600296457	0.178105719273799	-1.17889028369078
32	58	1	0	0	0.666666666666667	0.333256250529075	1.86306600483065	7	4	11	1.37961260301398	1.00698233589417	2.38659493890816
33	30	0	0	0	2.66666666666667	0.999999999867475	0.758955792555781	7	1	8	1.37961260301398	-0.857990051501669	0.521622551512315
34	25	1	0	0	1.33333333333333	0.665937611149121	0.894548850013921	6.33333333333333	1	7.33333333333333	0.988668516445619	-0.857990051501669	0.13067846494395
35	28	0	0	0	-0.25	-0.262769248573111	2.97054763446261	6.33333333333333	1	7.33333333333333	0.988668516445619	-0.857990051501669	0.13067846494395
36	21	0	0	0	1.33333333333333	0.666686627318832	2.03417771614792	5	4.66666666666667	9.66666666666667	0.206780343308888	1.42142064420436	1.62820098751325
37	30	1	0	0	0	-6.80957977492286E-10	0.758955787548077	1	1	2	-2.13888417610131	-0.857990051501669	-2.99687422760297
38	47	1	0	0	0.333333333333333	0.217135716522897	0.152598994349597	4.33333333333333	1.33333333333333	5.66666666666667	-0.184163743259478	-0.650770897346575	-0.834934640606053
39	24	1	0	0	0	6.04755912282775E-09	0.758955794533848	7	4.33333333333333	11.3333333333333	1.37961260301398	1.21420149004927	2.59381409306325
40	33	1	0	0	-0.2	-0.189282818192317	0.144286223904666	7	4	11	1.37961260301398	1.00698233589417	2.38659493890816
41	27	0	0	0	2	0.99999703297717	0.758955792661469	6.66666666666667	3.33333333333333	10	1.1841405597298	0.592544027583987	1.77668458731379
42	51	1	0	0	0.333333333333333	0.165937618229467	0.894548861057156	7	4.66666666666667	11.6666666666667	1.37961260301398	1.42142064420436	2.80103324721835
43	35	1	0	0	-0.333333333333333	-0.217458330588952	0.151101005143175	3	1	4	-0.966051916396209	-0.857990051501669	-1.82404196789788
44	41	0	0	0	1.33333333333333	0.665937610957778	0.894548866105903	1.66666666666667	1	2.66666666666667	-1.74794008953294	-0.857990051501669	-2.60593014103461
45	26	0	0	0	-0.333333333333333	-0.165937626137817	0.894548848472617	4	3.66666666666667	7.66666666666667	-0.379635786543661	0.799763181739081	0.42012739519542
46	26	1	0	0	-0.666666666666667	-0.545378738131187	2.35772862988186	5	5.33333333333333	10.3333333333333	0.206780343308888	1.83585895251455	2.04263929582344
47	31	1	0	0	1	0.499999994016103	0.758955790693596	2.66666666666667	1.33333333333333	4	-1.16152395968039	-0.650770897346575	-1.81229485702697
48	32	1	0	0	1	0.500190433308572	1.38364285804357	5.33333333333333	2.66666666666667	8	0.40225238659307	0.178105719273799	0.58035810586687
49	33	1	0	0	0.666666666666667	0.334062364157812	0.894548857633194	4.33333333333333	1.33333333333333	5.66666666666667	-0.184163743259478	-0.650770897346575	-0.834934640606053
50	37	0	0	0	0	-1.91160075347095E-08	1.60677087792589	6.33333333333333	1	7.33333333333333	0.988668516445619	-0.857990051501669	0.13067846494395
51	37	0	0	0	-0.666666666666667	-0.282280539790356	0.149888562522318	6.66666666666667	6.33333333333333	13	1.1841405597298	2.45751641497983	3.64165697470963
52	33	1	0	0	1	0.500000262215667	0.100000344361226	6.66666666666667	5.66666666666667	12.3333333333333	1.1841405597298	2.04307810666964	3.22721866639944
53	30	0	0	0	1	0.499999942968416	0.100000183751061	6.66666666666667	1.33333333333333	8	1.1841405597298	-0.650770897346575	0.533369662383226
54	25	0	0	0	1	0.499999992143977	0.758955788601077	4.66666666666667	5.33333333333333	10	0.011308300024705	1.83585895251455	1.84716725253925
55	36	1	0	0	-0.333333333333333	-0.166587111277863	1.67453312031644	6.66666666666667	1	7.66666666666667	1.1841405597298	-0.857990051501669	0.326150508228133
56	36	1	0	0	1.33333333333333	0.71699760722593	0.153240279931784	1.66666666666667	1	2.66666666666667	-1.74794008953294	-0.857990051501669	-2.60593014103461
57	29	1	0	0	1.33333333333333	0.714743681282343	0.163705969071495	6.33333333333333	3	9.33333333333333	0.988668516445619	0.385324873428893	1.37399338987451
58	50	0	0	0	0.666666666666667	0.333179215352275	1.21217224536562	5.66666666666667	2.33333333333333	8	0.597724429877253	-0.0291134348812941	0.568610994995959
59	24	0	0	0	-0.666666666666667	-0.282233288705906	0.149669152625399	4.66666666666667	2.33333333333333	7	0.011308300024705	-0.0291134348812941	-0.0178051348565891
60	46	0	0	0	0.333333333333333	0.0769028581137078	1.48515521433561	1.66666666666667	1	2.66666666666667	-1.74794008953294	-0.857990051501669	-2.60593014103461
61	22	1	0	0	-0.666666666666667	-0.333179211933229	1.21217225426234	6.33333333333333	1.66666666666667	8	0.988668516445619	-0.443551743191482	0.545116773254137
62	32	0	0	0	1.66666666666667	0.868346525027279	1.03093327468497	3	1.66666666666667	4.66666666666667	-0.966051916396209	-0.443551743191482	-1.40960365958769
63	43	1	0	0	0	1.91783084954693E-09	0.758955788900971	3	1	4	-0.966051916396209	-0.857990051501669	-1.82404196789788
64	28	1	0	0	1.33333333333333	0.666820767178623	1.2121722461413	7	4	11	1.37961260301398	1.00698233589417	2.38659493890816
65	24	1	0	0	-0.666666666666667	-0.333179207191543	1.2121722502376	3.66666666666667	4.66666666666667	8.33333333333333	-0.575107829827844	1.42142064420436	0.846312814376518
66	50	0	0	0	0	1.35659329240479E-09	0.75895578938917	5	1	6	0.206780343308888	-0.857990051501669	-0.651209708192781
67	30	0	0	0	0.666666666666667	0.282270375428045	0.149841363435967	2	1	3	-1.55246804624876	-0.857990051501669	-2.41045809775043
68	60	0	0	0	0.333333333333333	0.216774623424402	0.154275699261614	4.66666666666667	1.33333333333333	6	0.011308300024705	-0.650770897346575	-0.63946259732187
69	53	0	0	0	0.333333333333333	0.165937614114492	0.894548861696715	3	1	4	-0.966051916396209	-0.857990051501669	-1.82404196789788
70	44	0	0	0	1	0.499999992237669	0.758955788869692	5	1	6	0.206780343308888	-0.857990051501669	-0.651209708192781
71	28	1	0	0	0.666666666666667	0.281831577832947	0.147803879517484	2.66666666666667	1	3.66666666666667	-1.16152395968039	-0.857990051501669	-2.01951401118206
72	34	1	0	0	0.333333333333333	0.21713279526069	0.152612558803069	2.66666666666667	1	3.66666666666667	-1.16152395968039	-0.857990051501669	-2.01951401118206
73	45	1	0	0	-0.333333333333333	-0.217128042274072	0.152634632423352	4.66666666666667	1	5.66666666666667	0.011308300024705	-0.857990051501669	-0.846681751476964
74	29	1	0	0	1	0.49999947260595	0.100017151922469	5.66666666666667	1.66666666666667	7.33333333333333	0.597724429877253	-0.443551743191482	0.154172686685772
75	45	0	0	0	0.666666666666667	0.33317920564637	1.21217226071913	7	4.66666666666667	11.6666666666667	1.37961260301398	1.42142064420436	2.80103324721835
76	26	1	0	0	1.33333333333333	0.66593761470188	0.894548855682872	4.66666666666667	1	5.66666666666667	0.011308300024705	-0.857990051501669	-0.846681751476964
77	68	0	0	0	-0.333333333333333	-0.166820773446838	1.21217224504728	3.33333333333333	1.33333333333333	4.66666666666667	-0.770579873112026	-0.650770897346575	-1.4213507704586
78	24	0	0	0	1.66666666666667	0.834062362292431	0.894548856430056	7	2.66666666666667	9.66666666666667	1.37961260301398	0.178105719273799	1.55771832228778
79	38	0	0	0	0.333333333333333	0.217009059864802	0.153187101059596	4.33333333333333	1.66666666666667	6	-0.184163743259478	-0.443551743191482	-0.62771548645096
80	47	1	0	0	-1	-0.499999777425439	0.100006876331977	3	3.66666666666667	6.66666666666667	-0.966051916396209	0.799763181739081	-0.166288734657129
81	28	1	0	0	-0.333333333333333	-0.165937614305743	0.894548851813479	3.66666666666667	4.33333333333333	8	-0.575107829827844	1.21420149004927	0.639093660221424
82	34	1	0	0	-0.333333333333333	-0.16682077873462	1.21217226210462	6.33333333333333	5.33333333333333	11.6666666666667	0.988668516445619	1.83585895251455	2.82452746896017
83	34	1	0	0	0	-0.091052312346337	1.7074626764592	3.33333333333333	1.66666666666667	5	-0.770579873112026	-0.443551743191482	-1.21413161630351
84	57	1	0	0	0.333333333333333	0.166686655041172	2.03417770747298	5	1	6	0.206780343308888	-0.857990051501669	-0.651209708192781
85	38	0	0	0	0.666666666666667	0.282250337232826	0.14974831589917	6.33333333333333	5.33333333333333	11.6666666666667	0.988668516445619	1.83585895251455	2.82452746896017
86	43	0	0	0	0	2.73813935097262E-09	0.758955788587351	2	1	3	-1.55246804624876	-0.857990051501669	-2.41045809775043
87	25	1	0	0	0.666666666666667	0.333179205496047	1.21217225727686	3.66666666666667	1	4.66666666666667	-0.575107829827844	-0.857990051501669	-1.43309788132951
88	34	1	0	0	0.333333333333333	0.217416411860411	0.151295638239983	3.33333333333333	1	4.33333333333333	-0.770579873112026	-0.857990051501669	-1.6285699246137
89	36	0	0	0	1.33333333333333	0.666820766026158	1.21217224762637	5.66666666666667	4.33333333333333	10	0.597724429877253	1.21420149004927	1.81192591992652
90	32	0	0	0	1	0.500190434338882	1.38364284924564	6.33333333333333	4.33333333333333	10.6666666666667	0.988668516445619	1.21420149004927	2.20287000649489
91	21	0	0	0	2	0.999970361543841	0.758955792333503	5	1.66666666666667	6.66666666666667	0.206780343308888	-0.443551743191482	-0.236771399882594
92	30	0	0	0	0.333333333333333	0.166686629024119	2.03417770480107	6	1.66666666666667	7.66666666666667	0.793196473161436	-0.443551743191482	0.349644729969954
93	38	1	0	0	1	0.7822006006107	2.68881070044192	6.66666666666667	5	11.6666666666667	1.1841405597298	1.62863979835946	2.81278035808926
94	38	0	0	0	0.333333333333333	0.165937620201023	0.894548849204041	5.33333333333333	1.66666666666667	7	0.40225238659307	-0.443551743191482	-0.0412993565984113
95	44	1	0	0	-0.333333333333333	-0.217236419533392	0.15213139927078	4.66666666666667	1	5.66666666666667	0.011308300024705	-0.857990051501669	-0.846681751476964
96	32	0	0	0	1	0.500190435259079	1.38364286334756	2.33333333333333	1	3.33333333333333	-1.35699600296457	-0.857990051501669	-2.21498605446624
97	30	1	0	0	1.33333333333333	0.71699760722593	0.153240279931784	5.33333333333333	2.66666666666667	8	0.40225238659307	0.178105719273799	0.58035810586687
98	26	1	0	0	-0.333333333333333	-0.216957188697174	0.153427955093064	3.33333333333333	3.33333333333333	6.66666666666667	-0.770579873112026	0.592544027583987	-0.178035845528039
99	35	1	0	0	0.333333333333333	0.217135716522897	0.152598994349597	2.33333333333333	2.33333333333333	4.66666666666667	-1.35699600296457	-0.0291134348812941	-1.38610943784587
100	26	1	0	0	2	0.999244885764412	0.100022781743154	5	2.33333333333333	7.33333333333333	0.206780343308888	-0.0291134348812941	0.177666908427594
101	29	1	0	0	1.66666666666667	0.833313350737092	2.03417769981338	4	3.33333333333333	7.33333333333333	-0.379635786543661	0.592544027583987	0.212908241040326
102	38	1	0	0	1	0.499999907121739	0.100000183658095	6	3	9	0.793196473161436	0.385324873428893	1.17852134659033
103	31	1	0	0	1	0.4999989933686	0.100004586631928	3.33333333333333	1.66666666666667	5	-0.770579873112026	-0.443551743191482	-1.21413161630351
104	43	0	0	0	0.333333333333333	0.216073731917796	0.157530160704131	7	1.33333333333333	8.33333333333333	1.37961260301398	-0.650770897346575	0.728841705667409
105	33	1	0	0	1	0.499999992732819	0.100000688666346	5	4.33333333333333	9.33333333333333	0.206780343308888	1.21420149004927	1.42098183335816
106	32	0	0	0	0	-3.53094327927088E-09	0.954064581385464	5.66666666666667	1.66666666666667	7.33333333333333	0.597724429877253	-0.443551743191482	0.154172686685772
107	26	1	0	0	1.33333333333333	0.716035815333128	0.157706197573246	4	1	5	-0.379635786543661	-0.857990051501669	-1.23762583804533
108	28	0	0	0	2	0.999910557056061	2.43227486837277	1	1	2	-2.13888417610131	-0.857990051501669	-2.99687422760297
109	28	1	0	0	0.666666666666667	0.281831577832947	0.147803879517484	3.66666666666667	2	5.66666666666667	-0.575107829827844	-0.236332589036388	-0.811440418864232
110	27	1	0	0	0.333333333333333	0.166820794251447	1.21217227178402	5.66666666666667	3	8.66666666666667	0.597724429877253	0.385324873428893	0.983049303306147
111	51	0	0	0	1.33333333333333	0.71699760722593	0.153240279931784	3.33333333333333	3.33333333333333	6.66666666666667	-0.770579873112026	0.592544027583987	-0.178035845528039
112	34	1	0	0	0	7.04645531935021E-09	0.75895579241406	5.33333333333333	1.33333333333333	6.66666666666667	0.40225238659307	-0.650770897346575	-0.248518510753505
113	27	1	0	0	-1.66666666666667	-0.834062361074588	0.894548861846589	4.66666666666667	1	5.66666666666667	0.011308300024705	-0.857990051501669	-0.846681751476964
114	25	1	0	0	0	7.04645531935021E-09	0.75895579241406	6	1	7	0.793196473161436	-0.857990051501669	-0.0647935783402329
115	37	1	0	0	2.5	0.999999949885183	9.99994973030673	5.33333333333333	6	11.3333333333333	0.40225238659307	2.25029726082474	2.65254964741781
116	36	0	0	0	1.66666666666667	0.834062366338438	0.894548859728419	4.66666666666667	3.33333333333333	8	0.011308300024705	0.592544027583987	0.603852327608692
117	31	0	0	0	1.33333333333333	0.71699760722593	0.153240279931784	6	1.33333333333333	7.33333333333333	0.793196473161436	-0.650770897346575	0.142425575814861
118	33	0	0	0	0.75	0.375058038067775	2.02568403246536	5.66666666666667	6.66666666666667	12.3333333333333	0.597724429877253	2.66473556913492	3.26245999901218
119	27	1	0	0	1	0.499957402816686	2.14065889870185	6.33333333333333	2.66666666666667	9	0.988668516445619	0.178105719273799	1.16677423571942
120	50	0	0	0	0	8.44978111922E-10	0.758955782704384	3.33333333333333	1.66666666666667	5	-0.770579873112026	-0.443551743191482	-1.21413161630351
121	39	1	0	0	0.666666666666667	0.282155447735816	0.149307719684259	7	1	8	1.37961260301398	-0.857990051501669	0.521622551512315
1	44	1	0	1	0.666666666666667	0.222708243071017	0.894548848920142	3.33333333333333	1.33333333333333	4.66666666666667	-0.770579873112026	-0.650770897346575	-1.4213507704586
2	49	0	0	1	2	0.666666577691423	0.10000000918368	4.66666666666667	1	5.66666666666667	0.011308300024705	-0.857990051501669	-0.846681751476964
3	39	0	0	1	0.333333333333333	0.1111244249273	2.03417769348665	6.33333333333333	1	7.33333333333333	0.988668516445619	-0.857990051501669	0.13067846494395
4	41	1	0	1	2.33333333333333	0.810972611627068	0.155741564764153	2.66666666666667	6	8.66666666666667	-1.16152395968039	2.25029726082474	1.08877330114434
5	33	0	0	1	1.25	0.41615010883723	0.773118709509667	6.66666666666667	5	11.6666666666667	1.1841405597298	1.62863979835946	2.81278035808926
6	28	0	0	1	0	-1.0477826360956E-10	0.75895580089405	4.66666666666667	1.66666666666667	6.33333333333333	0.011308300024705	-0.443551743191482	-0.432243443166777
7	32	1	0	1	0.666666666666667	0.222708243364093	0.894548847274447	5	1	6	0.206780343308888	-0.857990051501669	-0.651209708192781
8	25	0	0	1	1	0.333333330716389	1.6067708591832	6	2.66666666666667	8.66666666666667	0.793196473161436	0.178105719273799	0.971302192435235
9	34	1	0	1	0.666666666666667	0.188954327686564	0.155232785584299	1.66666666666667	1	2.66666666666667	-1.74794008953294	-0.857990051501669	-2.60593014103461
10	25	0	0	1	0.666666666666667	0.187902790565307	0.147908884226681	4	2	6	-0.379635786543661	-0.236332589036388	-0.615968375580049
11	41	1	0	1	2	0.666539699882829	1.38364287178553	2.66666666666667	5.33333333333333	8	-1.16152395968039	1.83585895251455	0.674334992834157
12	40	0	0	1	-0.666666666666667	-0.222119470071971	1.21217224992166	3.66666666666667	2.33333333333333	6	-0.575107829827844	-0.0291134348812941	-0.604221264709138
13	28	0	0	1	3	0.999496484420048	0.100022781133405	7	5.66666666666667	12.6666666666667	1.37961260301398	2.04307810666964	3.42269070968363
14	35	1	0	1	0.666666666666667	0.222708242095315	0.894548852100712	2	1	3	-1.55246804624876	-0.857990051501669	-2.41045809775043
15	38	1	0	1	-0.333333333333333	-0.144314100135754	0.155684817495866	3.33333333333333	1.33333333333333	4.66666666666667	-0.770579873112026	-0.650770897346575	-1.4213507704586
16	41	0	0	1	1	0.333333325964588	0.758955788379025	7	1.33333333333333	8.33333333333333	1.37961260301398	-0.650770897346575	0.728841705667409
17	34	0	0	1	1	0.333333988701561	0.100022839253049	6.33333333333333	1	7.33333333333333	0.988668516445619	-0.857990051501669	0.13067846494395
18	31	0	0	1	3.66666666666667	0.999999999111025	1.11814450095174	2	1	3	-1.55246804624876	-0.857990051501669	-2.41045809775043
19	25	1	0	1	2.75	0.866452002274735	0.147305446122306	4.66666666666667	1.66666666666667	6.33333333333333	0.011308300024705	-0.443551743191482	-0.432243443166777
20	27	0	0	1	1	0.333333326335811	0.758955792621815	7	3	10	1.37961260301398	0.385324873428893	1.76493747644288
21	26	0	0	1	1.33333333333333	0.209052898841869	3.31314002739338	5	3.33333333333333	8.33333333333333	0.206780343308888	0.592544027583987	0.799324370892875
22	48	0	0	1	0.666666666666667	0.222708242085203	0.894548851293313	4	1	5	-0.379635786543661	-0.857990051501669	-1.23762583804533
23	43	0	0	1	1.5	0.49999999447311	0.170349703310435	2.33333333333333	1	3.33333333333333	-1.35699600296457	-0.857990051501669	-2.21498605446624
24	23	0	0	1	2	0.666793613643545	1.38364288990189	1.33333333333333	1.33333333333333	2.66666666666667	-1.94341213281712	-0.650770897346575	-2.5941830301637
25	29	0	0	1	1	0.333460284645612	1.38364286498239	4	1	5	-0.379635786543661	-0.857990051501669	-1.23762583804533
26	42	1	0	1	1.66666666666667	0.55560859073146	1.67453312691689	6.66666666666667	1	7.66666666666667	1.1841405597298	-0.857990051501669	0.326150508228133
27	27	1	0	1	1	0.333334039901349	0.10002283793907	2	1	3	-1.55246804624876	-0.857990051501669	-2.41045809775043
28	27	1	0	1	1.33333333333333	0.384601904460232	1.48515521286209	6.33333333333333	4.66666666666667	11	0.988668516445619	1.42142064420436	2.41008916064998
29	33	1	0	1	0	-0.000126954263988292	1.38364288405466	2.33333333333333	1.33333333333333	3.66666666666667	-1.35699600296457	-0.650770897346575	-2.00776690031115
30	44	1	0	1	0.666666666666667	0.190054874789962	0.16289807120854	4.66666666666667	4.66666666666667	9.33333333333333	0.011308300024705	1.42142064420436	1.43272894422907
31	29	1	0	1	1.33333333333333	0.443958407683304	0.894548851556466	2.33333333333333	2.66666666666667	5	-1.35699600296457	0.178105719273799	-1.17889028369078
32	58	1	0	1	1.33333333333333	0.444547183558003	1.21217225761406	7	4	11	1.37961260301398	1.00698233589417	2.38659493890816
33	30	0	0	1	-0.333333333333333	-0.11105806680965	1.6745331115037	7	1	8	1.37961260301398	-0.857990051501669	0.521622551512315
34	25	1	0	1	2.33333333333333	0.810984441111899	0.155659225995225	6.33333333333333	1	7.33333333333333	0.988668516445619	-0.857990051501669	0.13067846494395
35	28	0	0	1	3.66666666666667	0.999999999111025	1.11814450095174	6.33333333333333	1	7.33333333333333	0.988668516445619	-0.857990051501669	0.13067846494395
36	21	0	0	1	2.33333333333333	0.777291741768905	0.894548859827261	5	4.66666666666667	9.66666666666667	0.206780343308888	1.42142064420436	1.62820098751325
37	30	1	0	1	0	5.0900025649815E-10	0.758955805424375	1	1	2	-2.13888417610131	-0.857990051501669	-2.99687422760297
38	47	1	0	1	0.333333333333333	0.143158858029312	0.16373101377882	4.33333333333333	1.33333333333333	5.66666666666667	-0.184163743259478	-0.650770897346575	-0.834934640606053
39	24	1	0	1	0	1.50160216647983E-07	0.100000229576583	7	4.33333333333333	11.3333333333333	1.37961260301398	1.21420149004927	2.59381409306325
40	33	1	0	1	0	6.31080101409537E-09	0.640988389230977	7	4	11	1.37961260301398	1.00698233589417	2.38659493890816
41	27	0	0	1	2	0.666666660876653	0.758955795391254	6.66666666666667	3.33333333333333	10	1.1841405597298	0.592544027583987	1.77668458731379
42	51	1	0	1	1	0.333333326170101	0.758955782594591	7	4.66666666666667	11.6666666666667	1.37961260301398	1.42142064420436	2.80103324721835
43	35	1	0	1	1.33333333333333	0.477785085225877	0.154726025698755	3	1	4	-0.966051916396209	-0.857990051501669	-1.82404196789788
44	41	0	0	1	1.33333333333333	0.443958408344891	0.894548856713404	1.66666666666667	1	2.66666666666667	-1.74794008953294	-0.857990051501669	-2.60593014103461
45	26	0	0	1	0	-1.06887094980745E-09	0.75895580662655	4	3.66666666666667	7.66666666666667	-0.379635786543661	0.799763181739081	0.42012739519542
46	26	1	0	1	0	0.0000283975032240381	2.14065891232469	5	5.33333333333333	10.3333333333333	0.206780343308888	1.83585895251455	2.04263929582344
47	31	1	0	1	1	0.333333324672464	0.758955787966076	2.66666666666667	1.33333333333333	4	-1.16152395968039	-0.650770897346575	-1.81229485702697
48	32	1	0	1	0.666666666666667	0.222119474531903	1.21217224473645	5.33333333333333	2.66666666666667	8	0.40225238659307	0.178105719273799	0.58035810586687
49	33	1	0	1	1.33333333333333	0.444457749023703	2.0341776701743	4.33333333333333	1.33333333333333	5.66666666666667	-0.184163743259478	-0.650770897346575	-0.834934640606053
50	37	0	0	1	1.33333333333333	0.444547179247286	1.21217224402796	6.33333333333333	1	7.33333333333333	0.988668516445619	-0.857990051501669	0.13067846494395
51	37	0	0	1	1.33333333333333	0.551067799280647	2.11910258811233	6.66666666666667	6.33333333333333	13	1.1841405597298	2.45751641497983	3.64165697470963
52	33	1	0	1	2.66666666666667	0.999999995817123	2.06053783308849	6.66666666666667	5.66666666666667	12.3333333333333	1.1841405597298	2.04307810666964	3.22721866639944
53	30	0	0	1	0	-7.58235777735184E-10	0.758955805168919	6.66666666666667	1.33333333333333	8	1.1841405597298	-0.650770897346575	0.533369662383226
54	25	0	0	1	1	0.333333327788857	0.75895579636995	4.66666666666667	5.33333333333333	10	0.011308300024705	1.83585895251455	1.84716725253925
55	36	1	0	1	1.25	0.416656786310027	1.7613889358907	6.66666666666667	1	7.66666666666667	1.1841405597298	-0.857990051501669	0.326150508228133
56	36	1	0	1	0.666666666666667	0.22270824363179	0.894548845410984	1.66666666666667	1	2.66666666666667	-1.74794008953294	-0.857990051501669	-2.60593014103461
57	29	1	0	1	2	0.666666658885904	0.758955791347659	6.33333333333333	3	9.33333333333333	0.988668516445619	0.385324873428893	1.37399338987451
58	50	0	0	1	1.33333333333333	0.443958410023598	0.894548860129032	5.66666666666667	2.33333333333333	8	0.597724429877253	-0.0291134348812941	0.568610994995959
59	24	0	0	1	0.666666666666667	0.18818250555423	0.149857040515204	4.66666666666667	2.33333333333333	7	0.011308300024705	-0.0291134348812941	-0.0178051348565891
60	46	0	0	1	-0.333333333333333	-0.999999887745728	6.34679978260052	1.66666666666667	1	2.66666666666667	-1.74794008953294	-0.857990051501669	-2.60593014103461
61	22	1	0	1	0.333333333333333	0.144478193895578	0.154541889677037	6.33333333333333	1.66666666666667	8	0.988668516445619	-0.443551743191482	0.545116773254137
62	32	0	0	1	1	0.0196179227766319	3.19743637589172	3	1.66666666666667	4.66666666666667	-0.966051916396209	-0.443551743191482	-1.40960365958769
63	43	1	0	1	2.66666666666667	0.888786132657916	1.21217225005126	3	1	4	-0.966051916396209	-0.857990051501669	-1.82404196789788
64	28	1	0	1	2	0.793539944377667	2.78059992465245	7	4	11	1.37961260301398	1.00698233589417	2.38659493890816
65	24	1	0	1	0	-0.000126946864461671	1.38364287727314	3.66666666666667	4.66666666666667	8.33333333333333	-0.575107829827844	1.42142064420436	0.846312814376518
66	50	0	0	1	0.333333333333333	0.143929215077503	0.15836552887711	5	1	6	0.206780343308888	-0.857990051501669	-0.651209708192781
67	30	0	0	1	1	0.333333326971556	0.758955787636827	2	1	3	-1.55246804624876	-0.857990051501669	-2.41045809775043
68	60	0	0	1	0.333333333333333	0.110625076896961	0.894548856995825	4.66666666666667	1.33333333333333	6	0.011308300024705	-0.650770897346575	-0.63946259732187
69	53	0	0	1	1	0.33333332580855	0.758955791175162	3	1	4	-0.966051916396209	-0.857990051501669	-1.82404196789788
70	44	0	0	1	1.33333333333333	0.44439139948239	1.67453308866998	5	1	6	0.206780343308888	-0.857990051501669	-0.651209708192781
71	28	1	0	1	1	0.333333325403921	0.758955788393374	2.66666666666667	1	3.66666666666667	-1.16152395968039	-0.857990051501669	-2.01951401118206
72	34	1	0	1	0.666666666666667	0.190002706138014	0.162534718580682	2.66666666666667	1	3.66666666666667	-1.16152395968039	-0.857990051501669	-2.01951401118206
73	45	1	0	1	-1	-0.333333325962624	0.758955786814548	4.66666666666667	1	5.66666666666667	0.011308300024705	-0.857990051501669	-0.846681751476964
74	29	1	0	1	0.666666666666667	0.187604930770226	0.145834301259165	5.66666666666667	1.66666666666667	7.33333333333333	0.597724429877253	-0.443551743191482	0.154172686685772
75	45	0	0	1	0.666666666666667	0.18808507498833	0.149178487780447	7	4.66666666666667	11.6666666666667	1.37961260301398	1.42142064420436	2.80103324721835
76	26	1	0	1	1.33333333333333	0.357456907796653	2.11910004109264	4.66666666666667	1	5.66666666666667	0.011308300024705	-0.857990051501669	-0.846681751476964
77	68	0	0	1	1.5	0.499999997751273	2.04094843192312	3.33333333333333	1.33333333333333	4.66666666666667	-0.770579873112026	-0.650770897346575	-1.4213507704586
78	24	0	0	1	1.33333333333333	0.444432724378364	2.47754079763731	7	2.66666666666667	9.66666666666667	1.37961260301398	0.178105719273799	1.55771832228778
79	38	0	0	1	-0.333333333333333	-0.111213844419409	1.21217222908966	4.33333333333333	1.66666666666667	6	-0.184163743259478	-0.443551743191482	-0.62771548645096
80	47	1	0	1	0.5	0.166666662525462	0.18423615381656	3	3.66666666666667	6.66666666666667	-0.966051916396209	0.799763181739081	-0.166288734657129
81	28	1	0	1	0	-9.3154208086496E-10	0.758955789789953	3.66666666666667	4.33333333333333	8	-0.575107829827844	1.21420149004927	0.639093660221424
82	34	1	0	1	1	0.333333348726752	0.100000344367151	6.33333333333333	5.33333333333333	11.6666666666667	0.988668516445619	1.83585895251455	2.82452746896017
83	34	1	0	1	0	-0.00366216469672301	0.100001999408943	3.33333333333333	1.66666666666667	5	-0.770579873112026	-0.443551743191482	-1.21413161630351
84	57	1	0	1	0.333333333333333	0.144465478238666	0.154630423953706	5	1	6	0.206780343308888	-0.857990051501669	-0.651209708192781
85	38	0	0	1	0	1.94490795849894E-09	0.75895579950011	6.33333333333333	5.33333333333333	11.6666666666667	0.988668516445619	1.83585895251455	2.82452746896017
86	43	0	0	1	0.333333333333333	0.144462900039566	0.154648379276661	2	1	3	-1.55246804624876	-0.857990051501669	-2.41045809775043
87	25	1	0	1	1.5	0.499999992541118	0.148570873043169	3.66666666666667	1	4.66666666666667	-0.575107829827844	-0.857990051501669	-1.43309788132951
88	34	1	0	1	1.33333333333333	0.477782684257393	0.154742772785431	3.33333333333333	1	4.33333333333333	-0.770579873112026	-0.857990051501669	-1.6285699246137
89	36	0	0	1	1.33333333333333	0.443958407130222	0.894548853567893	5.66666666666667	4.33333333333333	10	0.597724429877253	1.21420149004927	1.81192591992652
90	32	0	0	1	1.33333333333333	0.477798934607063	0.154629565161179	6.33333333333333	4.33333333333333	10.6666666666667	0.988668516445619	1.21420149004927	2.20287000649489
91	21	0	0	1	2.33333333333333	0.810589125820919	0.158412546823189	5	1.66666666666667	6.66666666666667	0.206780343308888	-0.443551743191482	-0.236771399882594
92	30	0	0	1	1.33333333333333	0.477837920307603	0.154358030768627	6	1.66666666666667	7.66666666666667	0.793196473161436	-0.443551743191482	0.349644729969954
93	38	1	0	1	2.33333333333333	0.777291741896557	0.894548848057285	6.66666666666667	5	11.6666666666667	1.1841405597298	1.62863979835946	2.81278035808926
94	38	0	0	1	1.66666666666667	0.523384576992536	0.162872779624198	5.33333333333333	1.66666666666667	7	0.40225238659307	-0.443551743191482	-0.0412993565984113
95	44	1	0	1	-0.25	-0.0828167754239189	0.773118703358943	4.66666666666667	1	5.66666666666667	0.011308300024705	-0.857990051501669	-0.846681751476964
96	32	0	0	1	2	0.666666635830808	0.100000183778947	2.33333333333333	1	3.33333333333333	-1.35699600296457	-0.857990051501669	-2.21498605446624
97	30	1	0	1	2	0.666666331495865	0.100000183662369	5.33333333333333	2.66666666666667	8	0.40225238659307	0.178105719273799	0.58035810586687
98	26	1	0	1	-0.333333333333333	-0.143153738650126	0.163766672407478	3.33333333333333	3.33333333333333	6.66666666666667	-0.770579873112026	0.592544027583987	-0.178035845528039
99	35	1	0	1	0.333333333333333	0.143157650191559	0.163739429170342	2.33333333333333	2.33333333333333	4.66666666666667	-1.35699600296457	-0.0291134348812941	-1.38610943784587
100	26	1	0	1	2	0.666666723565798	0.100000183665087	5	2.33333333333333	7.33333333333333	0.206780343308888	-0.0291134348812941	0.177666908427594
101	29	1	0	1	1	0.333206371626974	1.38364287344335	4	3.33333333333333	7.33333333333333	-0.379635786543661	0.592544027583987	0.212908241040326
102	38	1	0	1	0.666666666666667	0.222708244587071	0.894548855274752	6	3	9	0.793196473161436	0.385324873428893	1.17852134659033
103	31	1	0	1	0.333333333333333	0.111213852332015	1.21217225188446	3.33333333333333	1.66666666666667	5	-0.770579873112026	-0.443551743191482	-1.21413161630351
104	43	0	0	1	0	-1.55888860069039E-10	0.758955805301775	7	1.33333333333333	8.33333333333333	1.37961260301398	-0.650770897346575	0.728841705667409
105	33	1	0	1	-0.5	-0.166666659527993	0.160173509894784	5	4.33333333333333	9.33333333333333	0.206780343308888	1.21420149004927	1.42098183335816
106	32	0	0	1	2.25	0.750049825044929	1.26535436003589	5.66666666666667	1.66666666666667	7.33333333333333	0.597724429877253	-0.443551743191482	0.154172686685772
107	26	1	0	1	0.333333333333333	0.111213847990343	1.21217225993765	4	1	5	-0.379635786543661	-0.857990051501669	-1.23762583804533
108	28	0	0	1	1	0.333333323734335	0.9540645725405	1	1	2	-2.13888417610131	-0.857990051501669	-2.99687422760297
109	28	1	0	1	1	0.33333332597694	0.758955791541656	3.66666666666667	2	5.66666666666667	-0.575107829827844	-0.236332589036388	-0.811440418864232
110	27	1	0	1	0.333333333333333	0.111213848580599	1.21217224310044	5.66666666666667	3	8.66666666666667	0.597724429877253	0.385324873428893	0.983049303306147
111	51	0	0	1	1.33333333333333	0.443958409011137	0.89454886746547	3.33333333333333	3.33333333333333	6.66666666666667	-0.770579873112026	0.592544027583987	-0.178035845528039
112	34	1	0	1	0.666666666666667	0.187942833406094	0.148187781213833	5.33333333333333	1.33333333333333	6.66666666666667	0.40225238659307	-0.650770897346575	-0.248518510753505
113	27	1	0	1	-1.33333333333333	-0.477269180153572	0.158319303346294	4.66666666666667	1	5.66666666666667	0.011308300024705	-0.857990051501669	-0.846681751476964
114	25	1	0	1	1	0.333460288538021	1.38364287073678	6	1	7	0.793196473161436	-0.857990051501669	-0.0647935783402329
115	37	1	0	1	2.66666666666667	0.888786130454296	1.21217226779082	5.33333333333333	6	11.3333333333333	0.40225238659307	2.25029726082474	2.65254964741781
116	36	0	0	1	2.33333333333333	0.810593855685492	0.158379638598877	4.66666666666667	3.33333333333333	8	0.011308300024705	0.592544027583987	0.603852327608692
117	31	0	0	1	-0.333333333333333	-0.143152337384783	0.163776453296785	6	1.33333333333333	7.33333333333333	0.793196473161436	-0.650770897346575	0.142425575814861
118	33	0	0	1	1	0.333333326095348	0.758955787012964	5.66666666666667	6.66666666666667	12.3333333333333	0.597724429877253	2.66473556913492	3.26245999901218
119	27	1	0	1	1.33333333333333	0.443958408441107	0.894548850267396	6.33333333333333	2.66666666666667	9	0.988668516445619	0.178105719273799	1.16677423571942
120	50	0	0	1	0.333333333333333	0.111213845430768	1.21217225204079	3.33333333333333	1.66666666666667	5	-0.770579873112026	-0.443551743191482	-1.21413161630351
121	39	1	0	1	1.66666666666667	0.52116727181006	0.147429331854463	7	1	8	1.37961260301398	-0.857990051501669	0.521622551512315
1	44	1	1	0	1	0.499999993633793	0.758955790558485	3.33333333333333	1.33333333333333	4.66666666666667	-0.770579873112026	-0.650770897346575	-1.4213507704586
2	49	0	1	0	0.333333333333333	0.216807098019444	0.154124872889315	4.66666666666667	1	5.66666666666667	0.011308300024705	-0.857990051501669	-0.846681751476964
3	39	0	1	0	0	-7.45183798879016E-10	0.758955790410293	6.33333333333333	1	7.33333333333333	0.988668516445619	-0.857990051501669	0.13067846494395
4	41	1	1	0	1.33333333333333	0.716021000848257	0.157774994239298	2.66666666666667	6	8.66666666666667	-1.16152395968039	2.25029726082474	1.08877330114434
5	33	0	1	0	-1	-0.49999975957045	0.100000183755042	6.66666666666667	5	11.6666666666667	1.1841405597298	1.62863979835946	2.81278035808926
6	28	0	1	0	0	0.000190436313445104	1.38364286566489	4.66666666666667	1.66666666666667	6.33333333333333	0.011308300024705	-0.443551743191482	-0.432243443166777
7	32	1	1	0	0.333333333333333	0.166820767216831	1.21217224051147	5	1	6	0.206780343308888	-0.857990051501669	-0.651209708192781
8	25	0	1	0	0.666666666666667	0.334062363557165	0.894548858399918	6	2.66666666666667	8.66666666666667	0.793196473161436	0.178105719273799	0.971302192435235
9	34	1	1	0	1	0.499999891895328	0.100000183784929	1.66666666666667	1	2.66666666666667	-1.74794008953294	-0.857990051501669	-2.60593014103461
10	25	0	1	0	0.333333333333333	0.214777684823828	0.163548099172835	4	2	6	-0.379635786543661	-0.236332589036388	-0.615968375580049
11	41	1	1	0	0.333333333333333	0.216806998717932	0.154125354595827	2.66666666666667	5.33333333333333	8	-1.16152395968039	1.83585895251455	0.674334992834157
12	40	0	1	0	1.66666666666667	0.781506401598528	0.146293997342484	3.66666666666667	2.33333333333333	6	-0.575107829827844	-0.0291134348812941	-0.604221264709138
13	28	0	1	0	1.33333333333333	0.665937618593268	0.894548861452748	7	5.66666666666667	12.6666666666667	1.37961260301398	2.04307810666964	3.42269070968363
14	35	1	1	0	1	0.499999267078106	0.100022839051383	2	1	3	-1.55246804624876	-0.857990051501669	-2.41045809775043
15	38	1	1	0	-0.333333333333333	-0.216877793005492	0.153796613961297	3.33333333333333	1.33333333333333	4.66666666666667	-0.770579873112026	-0.650770897346575	-1.4213507704586
16	41	0	1	0	0.666666666666667	0.282164233866062	0.149348514727248	7	1.33333333333333	8.33333333333333	1.37961260301398	-0.650770897346575	0.728841705667409
17	34	0	1	0	1	0.499999994029915	0.758955788782772	6.33333333333333	1	7.33333333333333	0.988668516445619	-0.857990051501669	0.13067846494395
18	31	0	1	0	0.333333333333333	0.166820762154055	1.21217225095875	2	1	3	-1.55246804624876	-0.857990051501669	-2.41045809775043
19	25	1	1	0	0	0.0910523263460887	1.70746269528463	4.66666666666667	1.66666666666667	6.33333333333333	0.011308300024705	-0.443551743191482	-0.432243443166777
20	27	0	1	0	1.66666666666667	0.78200898656643	0.148627629726929	7	3	10	1.37961260301398	0.385324873428893	1.76493747644288
21	26	0	1	0	1	0.499957354876034	2.14065892990034	5	3.33333333333333	8.33333333333333	0.206780343308888	0.592544027583987	0.799324370892875
22	48	0	1	0	1.33333333333333	0.665937611929433	0.894548849061152	4	1	5	-0.379635786543661	-0.857990051501669	-1.23762583804533
23	43	0	1	0	0.5	0.249999993110302	0.152725348174763	2.33333333333333	1	3.33333333333333	-1.35699600296457	-0.857990051501669	-2.21498605446624
24	23	0	1	0	0.333333333333333	0.21607439271827	0.157527068079525	1.33333333333333	1.33333333333333	2.66666666666667	-1.94341213281712	-0.650770897346575	-2.5941830301637
25	29	0	1	0	0	-8.96469058756162E-08	0.100004586915187	4	1	5	-0.379635786543661	-0.857990051501669	-1.23762583804533
26	42	1	1	0	1.33333333333333	0.666820769967109	1.21217225546895	6.66666666666667	1	7.66666666666667	1.1841405597298	-0.857990051501669	0.326150508228133
27	27	1	1	0	-0.666666666666667	-0.282297403066031	0.149966834810208	2	1	3	-1.55246804624876	-0.857990051501669	-2.41045809775043
28	27	1	1	0	2	0.999999989206528	0.856831277847579	6.33333333333333	4.66666666666667	11	0.988668516445619	1.42142064420436	2.41008916064998
29	33	1	1	0	0	-2.99975222207679E-09	0.758955785876352	2.33333333333333	1.33333333333333	3.66666666666667	-1.35699600296457	-0.650770897346575	-2.00776690031115
30	44	1	1	0	-1	-0.499999992971307	0.758955787306311	4.66666666666667	4.66666666666667	9.33333333333333	0.011308300024705	1.42142064420436	1.43272894422907
31	29	1	1	0	-1.33333333333333	-0.717130279689096	0.152624239291158	2.33333333333333	2.66666666666667	5	-1.35699600296457	0.178105719273799	-1.17889028369078
32	58	1	1	0	1	0.500000127783034	0.10000005510505	7	4	11	1.37961260301398	1.00698233589417	2.38659493890816
33	30	0	1	0	1	0.499999994029915	0.758955788782772	7	1	8	1.37961260301398	-0.857990051501669	0.521622551512315
34	25	1	1	0	-0.75	-0.577622313494639	1.49280173582351	6.33333333333333	1	7.33333333333333	0.988668516445619	-0.857990051501669	0.13067846494395
35	28	0	1	0	2	0.999997248473575	0.100000367299513	6.33333333333333	1	7.33333333333333	0.988668516445619	-0.857990051501669	0.13067846494395
36	21	0	1	0	1.33333333333333	0.66593761777823	0.894548853139439	5	4.66666666666667	9.66666666666667	0.206780343308888	1.42142064420436	1.62820098751325
37	30	1	1	0	1.66666666666667	0.781946073429047	0.148335523617615	1	1	2	-2.13888417610131	-0.857990051501669	-2.99687422760297
38	47	1	1	0	0.333333333333333	0.2170748746674	0.152881526620792	4.33333333333333	1.33333333333333	5.66666666666667	-0.184163743259478	-0.650770897346575	-0.834934640606053
39	24	1	1	0	0.333333333333333	0.217037605312001	0.153054555776583	7	4.33333333333333	11.3333333333333	1.37961260301398	1.21420149004927	2.59381409306325
40	33	1	1	0	0.5	0.249999992562849	0.152977860028095	7	4	11	1.37961260301398	1.00698233589417	2.38659493890816
41	27	0	1	0	0.333333333333333	0.216063548560755	0.157577431307771	6.66666666666667	3.33333333333333	10	1.1841405597298	0.592544027583987	1.77668458731379
42	51	1	1	0	-0.666666666666667	-0.333179200177478	1.2121722483998	7	4.66666666666667	11.6666666666667	1.37961260301398	1.42142064420436	2.80103324721835
43	35	1	1	0	1	0.49999999157329	0.758955785680018	3	1	4	-0.966051916396209	-0.857990051501669	-1.82404196789788
44	41	0	1	0	0	-4.08114108890529E-09	0.758955787130597	1.66666666666667	1	2.66666666666667	-1.74794008953294	-0.857990051501669	-2.60593014103461
45	26	0	1	0	0.666666666666667	0.283604124882361	0.156034339348641	4	3.66666666666667	7.66666666666667	-0.379635786543661	0.799763181739081	0.42012739519542
46	26	1	1	0	0.666666666666667	-0.107618768396765	5.47108668864759	5	5.33333333333333	10.3333333333333	0.206780343308888	1.83585895251455	2.04263929582344
47	31	1	1	0	-0.666666666666667	-0.334062371710662	0.894548861401994	2.66666666666667	1.33333333333333	4	-1.16152395968039	-0.650770897346575	-1.81229485702697
48	32	1	1	0	0.75	0.298351266861366	0.143371413536279	5.33333333333333	2.66666666666667	8	0.40225238659307	0.178105719273799	0.58035810586687
49	33	1	1	0	-0.666666666666667	-0.334062368986701	0.894548848877704	4.33333333333333	1.33333333333333	5.66666666666667	-0.184163743259478	-0.650770897346575	-0.834934640606053
50	37	0	1	0	0	-1.16777916870328E-10	0.758955788084234	6.33333333333333	1	7.33333333333333	0.988668516445619	-0.857990051501669	0.13067846494395
51	37	0	1	0	2.66666666666667	0.99999999266601	2.69244663896591	6.66666666666667	6.33333333333333	13	1.1841405597298	2.45751641497983	3.64165697470963
52	33	1	1	0	0.333333333333333	0.166743750864532	1.86306599058036	6.66666666666667	5.66666666666667	12.3333333333333	1.1841405597298	2.04307810666964	3.22721866639944
53	30	0	1	0	0.666666666666667	0.282181650711632	0.149429385192572	6.66666666666667	1.33333333333333	8	1.1841405597298	-0.650770897346575	0.533369662383226
54	25	0	1	0	1.66666666666667	0.833179198251992	1.21217225057244	4.66666666666667	5.33333333333333	10	0.011308300024705	1.83585895251455	1.84716725253925
55	36	1	1	0	0	-6.32097111753876E-09	1.60677087290172	6.66666666666667	1	7.66666666666667	1.1841405597298	-0.857990051501669	0.326150508228133
56	36	1	1	0	0.666666666666667	0.286827758023264	0.171002790718797	1.66666666666667	1	2.66666666666667	-1.74794008953294	-0.857990051501669	-2.60593014103461
57	29	1	1	0	1.33333333333333	0.716967637620721	0.153379439854565	6.33333333333333	3	9.33333333333333	0.988668516445619	0.385324873428893	1.37399338987451
58	50	0	1	0	0.666666666666667	0.333179213226081	1.21217224758778	5.66666666666667	2.33333333333333	8	0.597724429877253	-0.0291134348812941	0.568610994995959
59	24	0	1	0	1.66666666666667	0.833256240178169	1.86306600373477	4.66666666666667	2.33333333333333	7	0.011308300024705	-0.0291134348812941	-0.0178051348565891
60	46	0	1	0	0.333333333333333	0.32660166228951	2.11910255279708	1.66666666666667	1	2.66666666666667	-1.74794008953294	-0.857990051501669	-2.60593014103461
61	22	1	1	0	-0.333333333333333	-0.165937612045953	0.894548847714681	6.33333333333333	1.66666666666667	8	0.988668516445619	-0.443551743191482	0.545116773254137
62	32	0	1	0	1	0.732356019747979	2.75585234670044	3	1.66666666666667	4.66666666666667	-0.966051916396209	-0.443551743191482	-1.40960365958769
63	43	1	1	0	1.66666666666667	0.833412873769069	1.67453314341774	3	1	4	-0.966051916396209	-0.857990051501669	-1.82404196789788
64	28	1	1	0	0	0.000190429802228651	1.383642841045	7	4	11	1.37961260301398	1.00698233589417	2.38659493890816
65	24	1	1	0	0.666666666666667	0.285124412532874	0.16309354616009	3.66666666666667	4.66666666666667	8.33333333333333	-0.575107829827844	1.42142064420436	0.846312814376518
66	50	0	1	0	0.333333333333333	0.166820771836669	1.21217224654709	5	1	6	0.206780343308888	-0.857990051501669	-0.651209708192781
67	30	0	1	0	0.333333333333333	0.217586669038255	0.150505087838547	2	1	3	-1.55246804624876	-0.857990051501669	-2.41045809775043
68	60	0	1	0	1	0.499999998878432	0.758955792302297	4.66666666666667	1.33333333333333	6	0.011308300024705	-0.650770897346575	-0.63946259732187
69	53	0	1	0	1	0.499999891895328	0.100000183784929	3	1	4	-0.966051916396209	-0.857990051501669	-1.82404196789788
70	44	0	1	0	0.333333333333333	0.166820774530586	1.21217224090081	5	1	6	0.206780343308888	-0.857990051501669	-0.651209708192781
71	28	1	1	0	-0.333333333333333	-0.166820775116244	1.212172256324	2.66666666666667	1	3.66666666666667	-1.16152395968039	-0.857990051501669	-2.01951401118206
72	34	1	1	0	1	0.500000090815962	0.100000183665081	2.66666666666667	1	3.66666666666667	-1.16152395968039	-0.857990051501669	-2.01951401118206
73	45	1	1	0	-0.666666666666667	-0.283646116337144	0.156229350617441	4.66666666666667	1	5.66666666666667	0.011308300024705	-0.857990051501669	-0.846681751476964
74	29	1	1	0	1	0.499999332999591	0.100000183665084	5.66666666666667	1.66666666666667	7.33333333333333	0.597724429877253	-0.443551743191482	0.154172686685772
75	45	0	1	0	0	1.49383100107979E-09	0.758955784736818	7	4.66666666666667	11.6666666666667	1.37961260301398	1.42142064420436	2.80103324721835
76	26	1	1	0	-1.25	-0.625401709809446	1.0497632688448	4.66666666666667	1	5.66666666666667	0.011308300024705	-0.857990051501669	-0.846681751476964
77	68	0	1	0	0	-3.98848108804525E-09	1.60677088737911	3.33333333333333	1.33333333333333	4.66666666666667	-0.770579873112026	-0.650770897346575	-1.4213507704586
78	24	0	1	0	1.66666666666667	0.868346526927241	1.03093328323727	7	2.66666666666667	9.66666666666667	1.37961260301398	0.178105719273799	1.55771832228778
79	38	0	1	0	-0.333333333333333	-0.217118258496772	0.152680057619366	4.33333333333333	1.66666666666667	6	-0.184163743259478	-0.443551743191482	-0.62771548645096
80	47	1	1	0	-0.333333333333333	-0.217286606551944	0.151898364995907	3	3.66666666666667	6.66666666666667	-0.966051916396209	0.799763181739081	-0.166288734657129
81	28	1	1	0	0	3.2042143867808E-09	0.758955788369159	3.66666666666667	4.33333333333333	8	-0.575107829827844	1.21420149004927	0.639093660221424
82	34	1	1	0	0.25	0.124597484340792	1.26612177120255	6.33333333333333	5.33333333333333	11.6666666666667	0.988668516445619	1.83585895251455	2.82452746896017
83	34	1	1	0	-0.666666666666667	-0.333179216916735	1.21217225626439	3.33333333333333	1.66666666666667	5	-0.770579873112026	-0.443551743191482	-1.21413161630351
84	57	1	1	0	0.333333333333333	0.166820764281553	1.2121722240046	5	1	6	0.206780343308888	-0.857990051501669	-0.651209708192781
85	38	0	1	0	-0.333333333333333	-0.216054668198549	0.157618668120702	6.33333333333333	5.33333333333333	11.6666666666667	0.988668516445619	1.83585895251455	2.82452746896017
86	43	0	1	0	0.666666666666667	0.285126534937498	0.163103398909321	2	1	3	-1.55246804624876	-0.857990051501669	-2.41045809775043
87	25	1	1	0	0.666666666666667	0.545378743672767	2.35772861068841	3.66666666666667	1	4.66666666666667	-0.575107829827844	-0.857990051501669	-1.43309788132951
88	34	1	1	0	-0.666666666666667	-0.282219170666877	0.149603594200071	3.33333333333333	1	4.33333333333333	-0.770579873112026	-0.857990051501669	-1.6285699246137
89	36	0	1	0	1.66666666666667	0.83406236524303	0.894548855141513	5.66666666666667	4.33333333333333	10	0.597724429877253	1.21420149004927	1.81192591992652
90	32	0	1	0	1	0.499999991792233	0.758955782908585	6.33333333333333	4.33333333333333	10.6666666666667	0.988668516445619	1.21420149004927	2.20287000649489
91	21	0	1	0	-1.33333333333333	-0.665937614730313	0.894548851348635	5	1.66666666666667	6.66666666666667	0.206780343308888	-0.443551743191482	-0.236771399882594
92	30	0	1	0	0	-2.30278707093708E-07	0.10000091818726	6	1.66666666666667	7.66666666666667	0.793196473161436	-0.443551743191482	0.349644729969954
93	38	1	1	0	2	0.998920091748958	0.100130352218043	6.66666666666667	5	11.6666666666667	1.1841405597298	1.62863979835946	2.81278035808926
94	38	0	1	0	-0.333333333333333	-0.217118481218655	0.152679050637215	5.33333333333333	1.66666666666667	7	0.40225238659307	-0.443551743191482	-0.0412993565984113
95	44	1	1	0	0.666666666666667	0.283584254481207	0.155942108401877	4.66666666666667	1	5.66666666666667	0.011308300024705	-0.857990051501669	-0.846681751476964
96	32	0	1	0	-0.333333333333333	-0.241078767727571	1.47246405755335	2.33333333333333	1	3.33333333333333	-1.35699600296457	-0.857990051501669	-2.21498605446624
97	30	1	1	0	0	4.11508289835219E-07	0.100000183731736	5.33333333333333	2.66666666666667	8	0.40225238659307	0.178105719273799	0.58035810586687
98	26	1	1	0	-0.333333333333333	-0.217200056211537	0.152300246678383	3.33333333333333	3.33333333333333	6.66666666666667	-0.770579873112026	0.592544027583987	-0.178035845528039
99	35	1	1	0	0	-2.30278707093708E-07	0.10000091818726	2.33333333333333	2.33333333333333	4.66666666666667	-1.35699600296457	-0.0291134348812941	-1.38610943784587
100	26	1	1	0	0.666666666666667	0.283424827665998	0.155201817250526	5	2.33333333333333	7.33333333333333	0.206780343308888	-0.0291134348812941	0.177666908427594
101	29	1	1	0	0	-2.6962057681543E-09	0.758955788581705	4	3.33333333333333	7.33333333333333	-0.379635786543661	0.592544027583987	0.212908241040326
102	38	1	1	0	-0.333333333333333	-0.166820775946651	1.21217224364085	6	3	9	0.793196473161436	0.385324873428893	1.17852134659033
103	31	1	1	0	1.33333333333333	0.665937613524961	0.89454885863769	3.33333333333333	1.66666666666667	5	-0.770579873112026	-0.443551743191482	-1.21413161630351
104	43	0	1	0	-1	-0.499999993365232	0.100001377105509	7	1.33333333333333	8.33333333333333	1.37961260301398	-0.650770897346575	0.728841705667409
105	33	1	1	0	2	0.999955428915199	0.954064595220858	5	4.33333333333333	9.33333333333333	0.206780343308888	1.21420149004927	1.42098183335816
106	32	0	1	0	1	0.500000005481644	0.954064579703956	5.66666666666667	1.66666666666667	7.33333333333333	0.597724429877253	-0.443551743191482	0.154172686685772
107	26	1	1	0	0	2.01251329816597E-09	0.758955784074128	4	1	5	-0.379635786543661	-0.857990051501669	-1.23762583804533
108	28	0	1	0	-1.33333333333333	-0.665937613610866	0.894548855505603	1	1	2	-2.13888417610131	-0.857990051501669	-2.99687422760297
109	28	1	1	0	0.333333333333333	0.166820778851128	1.21217226929609	3.66666666666667	2	5.66666666666667	-0.575107829827844	-0.236332589036388	-0.811440418864232
110	27	1	1	0	0.333333333333333	0.166587115805932	1.67453310103887	5.66666666666667	3	8.66666666666667	0.597724429877253	0.385324873428893	0.983049303306147
111	51	0	1	0	0.333333333333333	0.166820775299085	1.21217224577998	3.33333333333333	3.33333333333333	6.66666666666667	-0.770579873112026	0.592544027583987	-0.178035845528039
112	34	1	1	0	-0.333333333333333	-0.166820775920188	1.21217224547862	5.33333333333333	1.33333333333333	6.66666666666667	0.40225238659307	-0.650770897346575	-0.248518510753505
113	27	1	1	0	0	1.52445300814684E-08	0.100004586751925	4.66666666666667	1	5.66666666666667	0.011308300024705	-0.857990051501669	-0.846681751476964
114	25	1	1	0	1.33333333333333	0.716967637620721	0.153379439854565	6	1	7	0.793196473161436	-0.857990051501669	-0.0647935783402329
115	37	1	1	0	0	-0.653225135290928	0.267052094297079	5.33333333333333	6	11.3333333333333	0.40225238659307	2.25029726082474	2.65254964741781
116	36	0	1	0	0.666666666666667	0.283610810106377	0.156065412295457	4.66666666666667	3.33333333333333	8	0.011308300024705	0.592544027583987	0.603852327608692
117	31	0	1	0	0.333333333333333	0.165937618478153	0.894548860686115	6	1.33333333333333	7.33333333333333	0.793196473161436	-0.650770897346575	0.142425575814861
118	33	0	1	0	0	0.0000426220449198411	2.14065889734965	5.66666666666667	6.66666666666667	12.3333333333333	0.597724429877253	2.66473556913492	3.26245999901218
119	27	1	1	0	0	0.0000426245809963092	2.1406588781064	6.33333333333333	2.66666666666667	9	0.988668516445619	0.178105719273799	1.16677423571942
120	50	0	1	0	1.33333333333333	0.71603743040575	0.157698680323201	3.33333333333333	1.66666666666667	5	-0.770579873112026	-0.443551743191482	-1.21413161630351
121	39	1	1	0	0.333333333333333	0.216054501137838	0.157619430884131	7	1	8	1.37961260301398	-0.857990051501669	0.521622551512315
1	44	1	1	1	1	0.333333325892377	0.75895579308272	3.33333333333333	1.33333333333333	4.66666666666667	-0.770579873112026	-0.650770897346575	-1.4213507704586
2	49	0	1	1	1.33333333333333	0.477253682116932	0.158427234293575	4.66666666666667	1	5.66666666666667	0.011308300024705	-0.857990051501669	-0.846681751476964
3	39	0	1	1	0.333333333333333	0.14464853515564	0.153355436957997	6.33333333333333	1	7.33333333333333	0.988668516445619	-0.857990051501669	0.13067846494395
4	41	1	1	1	1.33333333333333	0.477778273839517	0.154773466948422	2.66666666666667	6	8.66666666666667	-1.16152395968039	2.25029726082474	1.08877330114434
5	33	0	1	1	0.5	0.166666659960363	0.16705877079766	6.66666666666667	5	11.6666666666667	1.1841405597298	1.62863979835946	2.81278035808926
6	28	0	1	1	0.666666666666667	0.222708242333507	0.894548860566369	4.66666666666667	1.66666666666667	6.33333333333333	0.011308300024705	-0.443551743191482	-0.432243443166777
7	32	1	1	1	-1	-0.499999992553802	0.153982235002319	5	1	6	0.206780343308888	-0.857990051501669	-0.651209708192781
8	25	0	1	1	1.66666666666667	0.615398079883138	1.48515523222519	6	2.66666666666667	8.66666666666667	0.793196473161436	0.178105719273799	0.971302192435235
9	34	1	1	1	1.66666666666667	0.521444699415202	0.14936160530048	1.66666666666667	1	2.66666666666667	-1.74794008953294	-0.857990051501669	-2.60593014103461
10	25	0	1	1	0.333333333333333	0.144444270717521	0.154778131732268	4	2	6	-0.379635786543661	-0.236332589036388	-0.615968375580049
11	41	1	1	1	1	0.333333326729403	0.758955793933718	2.66666666666667	5.33333333333333	8	-1.16152395968039	1.83585895251455	0.674334992834157
12	40	0	1	1	0.333333333333333	0.111127684397897	2.60862828445152	3.66666666666667	2.33333333333333	6	-0.575107829827844	-0.0291134348812941	-0.604221264709138
13	28	0	1	1	3	0.999980972118381	0.100011417687699	7	5.66666666666667	12.6666666666667	1.37961260301398	2.04307810666964	3.42269070968363
14	35	1	1	1	-0.333333333333333	-0.166666659566138	0.158460260224275	2	1	3	-1.55246804624876	-0.857990051501669	-2.41045809775043
15	38	1	1	1	1	0.33333332559584	0.758955791726975	3.33333333333333	1.33333333333333	4.66666666666667	-0.770579873112026	-0.650770897346575	-1.4213507704586
16	41	0	1	1	0.666666666666667	0.188128412781595	0.149480300449284	7	1.33333333333333	8.33333333333333	1.37961260301398	-0.650770897346575	0.728841705667409
17	34	0	1	1	0.666666666666667	0.22220890344212	2.03417773677823	6.33333333333333	1	7.33333333333333	0.988668516445619	-0.857990051501669	0.13067846494395
18	31	0	1	1	-1.5	-0.666666600486838	0.100000137745357	2	1	3	-1.55246804624876	-0.857990051501669	-2.41045809775043
19	25	1	1	1	2.66666666666667	0.857981429129852	0.171673134939713	4.66666666666667	1.66666666666667	6.33333333333333	0.011308300024705	-0.443551743191482	-0.432243443166777
20	27	0	1	1	3.33333333333333	0.999999995999086	1.70732318321486	7	3	10	1.37961260301398	0.385324873428893	1.76493747644288
21	26	0	1	1	0.666666666666667	0.222708246149111	0.894548857265742	5	3.33333333333333	8.33333333333333	0.206780343308888	0.592544027583987	0.799324370892875
22	48	0	1	1	1	0.333333327434233	0.758955788554494	4	1	5	-0.379635786543661	-0.857990051501669	-1.23762583804533
23	43	0	1	1	1.33333333333333	0.477796442690989	0.154646920897538	2.33333333333333	1	3.33333333333333	-1.35699600296457	-0.857990051501669	-2.21498605446624
24	23	0	1	1	-0.333333333333333	-0.111213849682866	1.212172269942	1.33333333333333	1.33333333333333	2.66666666666667	-1.94341213281712	-0.650770897346575	-2.5941830301637
25	29	0	1	1	0	-0.239368706504407	4.34735057891449	4	1	5	-0.379635786543661	-0.857990051501669	-1.23762583804533
26	42	1	1	1	0	0.0000284134045065251	2.14065894502031	6.66666666666667	1	7.66666666666667	1.1841405597298	-0.857990051501669	0.326150508228133
27	27	1	1	1	-0.333333333333333	-0.144536453663244	0.154136080510137	2	1	3	-1.55246804624876	-0.857990051501669	-2.41045809775043
28	27	1	1	1	1.66666666666667	0.556041576675627	0.89454885202327	6.33333333333333	4.66666666666667	11	0.988668516445619	1.42142064420436	2.41008916064998
29	33	1	1	1	1.33333333333333	0.443958409639235	0.89454886272527	2.33333333333333	1.33333333333333	3.66666666666667	-1.35699600296457	-0.650770897346575	-2.00776690031115
30	44	1	1	1	-0.333333333333333	-0.110625076665317	0.894548852698131	4.66666666666667	4.66666666666667	9.33333333333333	0.011308300024705	1.42142064420436	1.43272894422907
31	29	1	1	1	1.5	0.499999993529191	0.160160602268915	2.33333333333333	2.66666666666667	5	-1.35699600296457	0.178105719273799	-1.17889028369078
32	58	1	1	1	1	0.333304909302324	2.14065891760005	7	4	11	1.37961260301398	1.00698233589417	2.38659493890816
33	30	0	1	1	2	0.666666658645095	0.758955792182725	7	1	8	1.37961260301398	-0.857990051501669	0.521622551512315
34	25	1	1	1	-1	-0.333333326210135	0.954064576336014	6.33333333333333	1	7.33333333333333	0.988668516445619	-0.857990051501669	0.13067846494395
35	28	0	1	1	0.666666666666667	0.222205622363113	2.60862828232682	6.33333333333333	1	7.33333333333333	0.988668516445619	-0.857990051501669	0.13067846494395
36	21	0	1	1	2	0.666666659550119	0.758955797085551	5	4.66666666666667	9.66666666666667	0.206780343308888	1.42142064420436	1.62820098751325
37	30	1	1	1	1.66666666666667	0.556041573574503	0.894548859733514	1	1	2	-2.13888417610131	-0.857990051501669	-2.99687422760297
38	47	1	1	1	0.333333333333333	0.144442758901533	0.154788677575846	4.33333333333333	1.33333333333333	5.66666666666667	-0.184163743259478	-0.650770897346575	-0.834934640606053
39	24	1	1	1	0	3.15735466632446E-08	0.100000918159453	7	4.33333333333333	11.3333333333333	1.37961260301398	1.21420149004927	2.59381409306325
40	33	1	1	1	2	0.666666765012256	0.100000550940105	7	4	11	1.37961260301398	1.00698233589417	2.38659493890816
41	27	0	1	1	1.33333333333333	0.477471561133966	0.156909716404893	6.66666666666667	3.33333333333333	10	1.1841405597298	0.592544027583987	1.77668458731379
42	51	1	1	1	0	0.000126948232430589	1.38364286328026	7	4.66666666666667	11.6666666666667	1.37961260301398	1.42142064420436	2.80103324721835
43	35	1	1	1	-0.333333333333333	-0.111213847043041	1.21217226008556	3	1	4	-0.966051916396209	-0.857990051501669	-1.82404196789788
44	41	0	1	1	0.333333333333333	0.143157525229109	0.163740296540711	1.66666666666667	1	2.66666666666667	-1.74794008953294	-0.857990051501669	-2.60593014103461
45	26	0	1	1	0.333333333333333	0.143938736546798	0.158299214834014	4	3.66666666666667	7.66666666666667	-0.379635786543661	0.799763181739081	0.42012739519542
46	26	1	1	1	1.66666666666667	0.521349084946044	0.148695654089256	5	5.33333333333333	10.3333333333333	0.206780343308888	1.83585895251455	2.04263929582344
47	31	1	1	1	0.666666666666667	0.222170822515625	1.86306601687777	2.66666666666667	1.33333333333333	4	-1.16152395968039	-0.650770897346575	-1.81229485702697
48	32	1	1	1	1.66666666666667	0.52132887788902	0.148554867189996	5.33333333333333	2.66666666666667	8	0.40225238659307	0.178105719273799	0.58035810586687
49	33	1	1	1	0.666666666666667	0.18766380016774	0.146244326855242	4.33333333333333	1.33333333333333	5.66666666666667	-0.184163743259478	-0.650770897346575	-0.834934640606053
50	37	0	1	1	0.666666666666667	0.222119473165148	1.21217225697231	6.33333333333333	1	7.33333333333333	0.988668516445619	-0.857990051501669	0.13067846494395
51	37	0	1	1	1.66666666666667	0.555452807103308	1.21217224047789	6.66666666666667	6.33333333333333	13	1.1841405597298	2.45751641497983	3.64165697470963
52	33	1	1	1	0.666666666666667	0.22211946958635	1.2121722413009	6.66666666666667	5.66666666666667	12.3333333333333	1.1841405597298	2.04307810666964	3.22721866639944
53	30	0	1	1	1.33333333333333	0.478312926163471	0.151049636125997	6.66666666666667	1.33333333333333	8	1.1841405597298	-0.650770897346575	0.533369662383226
54	25	0	1	1	1	0.333333326050456	0.758955786157081	4.66666666666667	5.33333333333333	10	0.011308300024705	1.83585895251455	1.84716725253925
55	36	1	1	1	-0.666666666666667	-0.363585841901788	2.35772858319042	6.66666666666667	1	7.66666666666667	1.1841405597298	-0.857990051501669	0.326150508228133
56	36	1	1	1	0.333333333333333	0.144455722418874	0.154698370843042	1.66666666666667	1	2.66666666666667	-1.74794008953294	-0.857990051501669	-2.60593014103461
57	29	1	1	1	2	0.666666661625598	1.60677087635268	6.33333333333333	3	9.33333333333333	0.988668516445619	0.385324873428893	1.37399338987451
58	50	0	1	1	0.666666666666667	0.222119471390188	1.21217224898349	5.66666666666667	2.33333333333333	8	0.597724429877253	-0.0291134348812941	0.568610994995959
59	24	0	1	1	1.66666666666667	0.521439491132268	0.14932527952948	4.66666666666667	2.33333333333333	7	0.011308300024705	-0.0291134348812941	-0.0178051348565891
60	46	0	1	1	1.33333333333333	0.551067799886528	2.11910260174134	1.66666666666667	1	2.66666666666667	-1.74794008953294	-0.857990051501669	-2.60593014103461
61	22	1	1	1	0.666666666666667	0.222708242333507	0.894548860566369	6.33333333333333	1.66666666666667	8	0.988668516445619	-0.443551743191482	0.545116773254137
62	32	0	1	1	1.5	0.445163139604498	1.71103740495073	3	1.66666666666667	4.66666666666667	-0.966051916396209	-0.443551743191482	-1.40960365958769
63	43	1	1	1	-0.333333333333333	-0.144449895902611	0.154738960122671	3	1	4	-0.966051916396209	-0.857990051501669	-1.82404196789788
64	28	1	1	1	0	6.97217086525015E-06	3.54725272254955	7	4	11	1.37961260301398	1.00698233589417	2.38659493890816
65	24	1	1	1	0.666666666666667	0.222708243248139	0.894548852931564	3.66666666666667	4.66666666666667	8.33333333333333	-0.575107829827844	1.42142064420436	0.846312814376518
66	50	0	1	1	-0.333333333333333	-0.110625073941319	0.894548852221529	5	1	6	0.206780343308888	-0.857990051501669	-0.651209708192781
67	30	0	1	1	1.66666666666667	0.521444699415202	0.14936160530048	2	1	3	-1.55246804624876	-0.857990051501669	-2.41045809775043
68	60	0	1	1	0.666666666666667	0.222119472676454	1.21217226433527	4.66666666666667	1.33333333333333	6	0.011308300024705	-0.650770897346575	-0.63946259732187
69	53	0	1	1	0.666666666666667	0.188243063148776	0.150278870659583	3	1	4	-0.966051916396209	-0.857990051501669	-1.82404196789788
70	44	0	1	1	3.33333333333333	0.999999995999103	1.70732318028758	5	1	6	0.206780343308888	-0.857990051501669	-0.651209708192781
71	28	1	1	1	0.666666666666667	0.187827404790286	0.147383824166088	2.66666666666667	1	3.66666666666667	-1.16152395968039	-0.857990051501669	-2.01951401118206
72	34	1	1	1	0.333333333333333	0.110625075185559	0.894548858399302	2.66666666666667	1	3.66666666666667	-1.16152395968039	-0.857990051501669	-2.01951401118206
73	45	1	1	1	1.33333333333333	0.476482731666502	0.1637969222755	4.66666666666667	1	5.66666666666667	0.011308300024705	-0.857990051501669	-0.846681751476964
74	29	1	1	1	1	0.333333276226652	0.100000055098144	5.66666666666667	1.66666666666667	7.33333333333333	0.597724429877253	-0.443551743191482	0.154172686685772
75	45	0	1	1	0	-2.08268239308978E-08	0.100022838375763	7	4.66666666666667	11.6666666666667	1.37961260301398	1.42142064420436	2.80103324721835
76	26	1	1	1	-0.666666666666667	-0.22220564455877	2.60862827049025	4.66666666666667	1	5.66666666666667	0.011308300024705	-0.857990051501669	-0.846681751476964
77	68	0	1	1	1.5	0.499999992688831	0.160154254324717	3.33333333333333	1.33333333333333	4.66666666666667	-0.770579873112026	-0.650770897346575	-1.4213507704586
78	24	0	1	1	2.33333333333333	0.777291742068576	0.894548848121944	7	2.66666666666667	9.66666666666667	1.37961260301398	0.178105719273799	1.55771832228778
79	38	0	1	1	0.333333333333333	0.144394927019152	0.155121809457551	4.33333333333333	1.66666666666667	6	-0.184163743259478	-0.443551743191482	-0.62771548645096
80	47	1	1	1	0.333333333333333	0.111213843242023	1.21217225806779	3	3.66666666666667	6.66666666666667	-0.966051916396209	0.799763181739081	-0.166288734657129
81	28	1	1	1	1.33333333333333	0.444547175533861	1.21217225786486	3.66666666666667	4.33333333333333	8	-0.575107829827844	1.21420149004927	0.639093660221424
82	34	1	1	1	-0.666666666666667	-0.222170818779843	1.86306599838686	6.33333333333333	5.33333333333333	11.6666666666667	0.988668516445619	1.83585895251455	2.82452746896017
83	34	1	1	1	-0.666666666666667	-0.309209728487172	2.11909995685704	3.33333333333333	1.66666666666667	5	-0.770579873112026	-0.443551743191482	-1.21413161630351
84	57	1	1	1	0.333333333333333	0.111213849726466	1.21217224262315	5	1	6	0.206780343308888	-0.857990051501669	-0.651209708192781
85	38	0	1	1	0.333333333333333	0.143148848799737	0.163800738008567	6.33333333333333	5.33333333333333	11.6666666666667	0.988668516445619	1.83585895251455	2.82452746896017
86	43	0	1	1	1	0.333333325892377	0.75895579308272	2	1	3	-1.55246804624876	-0.857990051501669	-2.41045809775043
87	25	1	1	1	0	1.02770734086815E-09	0.758955793001295	3.66666666666667	1	4.66666666666667	-0.575107829827844	-0.857990051501669	-1.43309788132951
88	34	1	1	1	0.333333333333333	0.143166726956014	0.163676223648212	3.33333333333333	1	4.33333333333333	-0.770579873112026	-0.857990051501669	-1.6285699246137
89	36	0	1	1	1	0.33320637399247	1.38364287503335	5.66666666666667	4.33333333333333	10	0.597724429877253	1.21420149004927	1.81192591992652
90	32	0	1	1	1.33333333333333	0.478312926163471	0.151049636125997	6.33333333333333	4.33333333333333	10.6666666666667	0.988668516445619	1.21420149004927	2.20287000649489
91	21	0	1	1	-0.333333333333333	-0.143161196237626	0.163714740945255	5	1.66666666666667	6.66666666666667	0.206780343308888	-0.443551743191482	-0.236771399882594
92	30	0	1	1	-0.666666666666667	-0.222708244017089	0.894548866318234	6	1.66666666666667	7.66666666666667	0.793196473161436	-0.443551743191482	0.349644729969954
93	38	1	1	1	2.66666666666667	0.855204006478964	0.152328493036714	6.66666666666667	5	11.6666666666667	1.1841405597298	1.62863979835946	2.81278035808926
94	38	0	1	1	0	-7.2314294767796E-09	0.10000275331963	5.33333333333333	1.66666666666667	7	0.40225238659307	-0.443551743191482	-0.0412993565984113
95	44	1	1	1	0.333333333333333	0.14464853515564	0.153355436957997	4.66666666666667	1	5.66666666666667	0.011308300024705	-0.857990051501669	-0.846681751476964
96	32	0	1	1	1	0.333333326522895	0.75895579115021	2.33333333333333	1	3.33333333333333	-1.35699600296457	-0.857990051501669	-2.21498605446624
97	30	1	1	1	-0.666666666666667	-0.187565337437248	0.145558534859374	5.33333333333333	2.66666666666667	8	0.40225238659307	0.178105719273799	0.58035810586687
98	26	1	1	1	2	0.666666660746511	0.758955799248219	3.33333333333333	3.33333333333333	6.66666666666667	-0.770579873112026	0.592544027583987	-0.178035845528039
99	35	1	1	1	0	-2.09110945097883E-08	0.100004586854303	2.33333333333333	2.33333333333333	4.66666666666667	-1.35699600296457	-0.0291134348812941	-1.38610943784587
100	26	1	1	1	2.66666666666667	0.856114508815094	0.158670095832841	5	2.33333333333333	7.33333333333333	0.206780343308888	-0.0291134348812941	0.177666908427594
101	29	1	1	1	-1	-0.333333326092458	0.758955794114625	4	3.33333333333333	7.33333333333333	-0.379635786543661	0.592544027583987	0.212908241040326
102	38	1	1	1	-0.666666666666667	-0.22270824286265	0.894548855853407	6	3	9	0.793196473161436	0.385324873428893	1.17852134659033
103	31	1	1	1	1.66666666666667	0.521349084946044	0.148695654089256	3.33333333333333	1.66666666666667	5	-0.770579873112026	-0.443551743191482	-1.21413161630351
104	43	0	1	1	0	-9.37308948675174E-10	0.7589557937997	7	1.33333333333333	8.33333333333333	1.37961260301398	-0.650770897346575	0.728841705667409
105	33	1	1	1	1	0.333333325248273	0.954064578954878	5	4.33333333333333	9.33333333333333	0.206780343308888	1.21420149004927	1.42098183335816
106	32	0	1	1	1	0.333333328196423	0.95406457897384	5.66666666666667	1.66666666666667	7.33333333333333	0.597724429877253	-0.443551743191482	0.154172686685772
107	26	1	1	1	0.333333333333333	0.111213846754405	1.21217225726433	4	1	5	-0.379635786543661	-0.857990051501669	-1.23762583804533
108	28	0	1	1	-1	-0.33333332491767	0.758955789576247	1	1	2	-2.13888417610131	-0.857990051501669	-2.99687422760297
109	28	1	1	1	-0.666666666666667	-0.188117670064122	0.14940548371834	3.66666666666667	2	5.66666666666667	-0.575107829827844	-0.236332589036388	-0.811440418864232
110	27	1	1	1	3.33333333333333	0.999999996000579	1.70732319892294	5.66666666666667	3	8.66666666666667	0.597724429877253	0.385324873428893	0.983049303306147
111	51	0	1	1	2	0.666666663236088	0.758955799388515	3.33333333333333	3.33333333333333	6.66666666666667	-0.770579873112026	0.592544027583987	-0.178035845528039
112	34	1	1	1	1.33333333333333	0.444547180313595	1.21217225555305	5.33333333333333	1.33333333333333	6.66666666666667	0.40225238659307	-0.650770897346575	-0.248518510753505
113	27	1	1	1	1	0.333333325440122	0.758955790026655	4.66666666666667	1	5.66666666666667	0.011308300024705	-0.857990051501669	-0.846681751476964
114	25	1	1	1	1	0.333333325892377	0.75895579308272	6	1	7	0.793196473161436	-0.857990051501669	-0.0647935783402329
115	37	1	1	1	0.666666666666667	0.176905099675058	1.07189872565553	5.33333333333333	6	11.3333333333333	0.40225238659307	2.25029726082474	2.65254964741781
116	36	0	1	1	0.333333333333333	0.110625076934534	0.894548871019155	4.66666666666667	3.33333333333333	8	0.011308300024705	0.592544027583987	0.603852327608692
117	31	0	1	1	-1	-0.33333372028986	0.10000458665119	6	1.33333333333333	7.33333333333333	0.793196473161436	-0.650770897346575	0.142425575814861
118	33	0	1	1	0.333333333333333	0.110625075197507	0.89454885344111	5.66666666666667	6.66666666666667	12.3333333333333	0.597724429877253	2.66473556913492	3.26245999901218
119	27	1	1	1	1	0.333333968139144	0.100000229570047	6.33333333333333	2.66666666666667	9	0.988668516445619	0.178105719273799	1.16677423571942
120	50	0	1	1	0.333333333333333	0.111213847954801	1.21217225150469	3.33333333333333	1.66666666666667	5	-0.770579873112026	-0.443551743191482	-1.21413161630351
121	39	1	1	1	2	0.666666658402051	0.640988387930471	7	1	8	1.37961260301398	-0.857990051501669	0.521622551512315
