# Supplementary material for: The ecological roots of human susceptibility to social influence: a pre-registered study investigating the impact of early-life adversity
Source: R Soc Open Sci. 2019 Jan 9;6(1):180454. doi: 10.1098/rsos.180454 (PMC6366227; doi:10.1098/rsos.180454)
Supplement: Data_MatlabScripts_RScripts_PilotStudy_ReplicationStudy [file rsos180454supp2.zip › Pilot Study/4_Bootstrapping_data_simulations/dataforR.csv]

ID	age	gender	harsh	unpr	adv	feedType	score	val	mag	valS	magS
1	44	1	-0.770579873	-0.650770897	-1.42135077	'p2'	1	0	0	pos	low
2	49	0	0.0113083	-0.857990052	-0.846681751	'p2'	0.333333333	0	0	pos	low
3	39	0	0.988668516	-0.857990052	0.130678465	'p2'	0	0	0	pos	low
4	41	1	-1.16152396	2.250297261	1.088773301	'p2'	1.333333333	0	0	pos	low
5	33	0	1.18414056	1.628639798	2.812780358	'p2'	-1	0	0	pos	low
6	28	0	0.0113083	-0.443551743	-0.432243443	'p2'	0	0	0	pos	low
7	32	1	0.206780343	-0.857990052	-0.651209708	'p2'	0.333333333	0	0	pos	low
8	25	0	0.793196473	0.178105719	0.971302192	'p2'	0.666666667	0	0	pos	low
9	34	1	-1.74794009	-0.857990052	-2.605930141	'p2'	1	0	0	pos	low
10	25	0	-0.379635787	-0.236332589	-0.615968376	'p2'	0.333333333	0	0	pos	low
11	41	1	-1.16152396	1.835858953	0.674334993	'p2'	0.333333333	0	0	pos	low
12	40	0	-0.57510783	-0.029113435	-0.604221265	'p2'	1.666666667	0	0	pos	low
13	28	0	1.379612603	2.043078107	3.42269071	'p2'	1.333333333	0	0	pos	low
14	35	1	-1.552468046	-0.857990052	-2.410458098	'p2'	1	0	0	pos	low
15	38	1	-0.770579873	-0.650770897	-1.42135077	'p2'	-0.333333333	0	0	pos	low
16	41	0	1.379612603	-0.650770897	0.728841706	'p2'	0.666666667	0	0	pos	low
17	34	0	0.988668516	-0.857990052	0.130678465	'p2'	1	0	0	pos	low
18	31	0	-1.552468046	-0.857990052	-2.410458098	'p2'	0.333333333	0	0	pos	low
19	25	1	0.0113083	-0.443551743	-0.432243443	'p2'	0	0	0	pos	low
20	27	0	1.379612603	0.385324873	1.764937476	'p2'	1.666666667	0	0	pos	low
21	26	0	0.206780343	0.592544028	0.799324371	'p2'	1	0	0	pos	low
22	48	0	-0.379635787	-0.857990052	-1.237625838	'p2'	1.333333333	0	0	pos	low
23	43	0	-1.356996003	-0.857990052	-2.214986054	'p2'	0.5	0	0	pos	low
24	23	0	-1.943412133	-0.650770897	-2.59418303	'p2'	0.333333333	0	0	pos	low
25	29	0	-0.379635787	-0.857990052	-1.237625838	'p2'	0	0	0	pos	low
26	42	1	1.18414056	-0.857990052	0.326150508	'p2'	1.333333333	0	0	pos	low
27	27	1	-1.552468046	-0.857990052	-2.410458098	'p2'	-0.666666667	0	0	pos	low
28	27	1	0.988668516	1.421420644	2.410089161	'p2'	2	0	0	pos	low
29	33	1	-1.356996003	-0.650770897	-2.0077669	'p2'	0	0	0	pos	low
30	44	1	0.0113083	1.421420644	1.432728944	'p2'	-1	0	0	pos	low
31	29	1	-1.356996003	0.178105719	-1.178890284	'p2'	-1.333333333	0	0	pos	low
32	58	1	1.379612603	1.006982336	2.386594939	'p2'	1	0	0	pos	low
33	30	0	1.379612603	-0.857990052	0.521622552	'p2'	1	0	0	pos	low
34	25	1	0.988668516	-0.857990052	0.130678465	'p2'	-0.75	0	0	pos	low
35	28	0	0.988668516	-0.857990052	0.130678465	'p2'	2	0	0	pos	low
36	21	0	0.206780343	1.421420644	1.628200988	'p2'	1.333333333	0	0	pos	low
37	30	1	-2.138884176	-0.857990052	-2.996874228	'p2'	1.666666667	0	0	pos	low
38	47	1	-0.184163743	-0.650770897	-0.834934641	'p2'	0.333333333	0	0	pos	low
39	24	1	1.379612603	1.21420149	2.593814093	'p2'	0.333333333	0	0	pos	low
40	33	1	1.379612603	1.006982336	2.386594939	'p2'	0.5	0	0	pos	low
41	27	0	1.18414056	0.592544028	1.776684587	'p2'	0.333333333	0	0	pos	low
42	51	1	1.379612603	1.421420644	2.801033247	'p2'	-0.666666667	0	0	pos	low
43	35	1	-0.966051916	-0.857990052	-1.824041968	'p2'	1	0	0	pos	low
44	41	0	-1.74794009	-0.857990052	-2.605930141	'p2'	0	0	0	pos	low
45	26	0	-0.379635787	0.799763182	0.420127395	'p2'	0.666666667	0	0	pos	low
46	26	1	0.206780343	1.835858953	2.042639296	'p2'	0.666666667	0	0	pos	low
47	31	1	-1.16152396	-0.650770897	-1.812294857	'p2'	-0.666666667	0	0	pos	low
48	32	1	0.402252387	0.178105719	0.580358106	'p2'	0.75	0	0	pos	low
49	33	1	-0.184163743	-0.650770897	-0.834934641	'p2'	-0.666666667	0	0	pos	low
50	37	0	0.988668516	-0.857990052	0.130678465	'p2'	0	0	0	pos	low
51	37	0	1.18414056	2.457516415	3.641656975	'p2'	2.666666667	0	0	pos	low
52	33	1	1.18414056	2.043078107	3.227218666	'p2'	0.333333333	0	0	pos	low
53	30	0	1.18414056	-0.650770897	0.533369662	'p2'	0.666666667	0	0	pos	low
54	25	0	0.0113083	1.835858953	1.847167253	'p2'	1.666666667	0	0	pos	low
55	36	1	1.18414056	-0.857990052	0.326150508	'p2'	0	0	0	pos	low
56	36	1	-1.74794009	-0.857990052	-2.605930141	'p2'	0.666666667	0	0	pos	low
57	29	1	0.988668516	0.385324873	1.37399339	'p2'	1.333333333	0	0	pos	low
58	50	0	0.59772443	-0.029113435	0.568610995	'p2'	0.666666667	0	0	pos	low
59	24	0	0.0113083	-0.029113435	-0.017805135	'p2'	1.666666667	0	0	pos	low
60	46	0	-1.74794009	-0.857990052	-2.605930141	'p2'	0.333333333	0	0	pos	low
61	22	1	0.988668516	-0.443551743	0.545116773	'p2'	-0.333333333	0	0	pos	low
62	32	0	-0.966051916	-0.443551743	-1.40960366	'p2'	1	0	0	pos	low
63	43	1	-0.966051916	-0.857990052	-1.824041968	'p2'	1.666666667	0	0	pos	low
64	28	1	1.379612603	1.006982336	2.386594939	'p2'	0	0	0	pos	low
65	24	1	-0.57510783	1.421420644	0.846312814	'p2'	0.666666667	0	0	pos	low
66	50	0	0.206780343	-0.857990052	-0.651209708	'p2'	0.333333333	0	0	pos	low
67	30	0	-1.552468046	-0.857990052	-2.410458098	'p2'	0.333333333	0	0	pos	low
68	60	0	0.0113083	-0.650770897	-0.639462597	'p2'	1	0	0	pos	low
69	53	0	-0.966051916	-0.857990052	-1.824041968	'p2'	1	0	0	pos	low
70	44	0	0.206780343	-0.857990052	-0.651209708	'p2'	0.333333333	0	0	pos	low
71	28	1	-1.16152396	-0.857990052	-2.019514011	'p2'	-0.333333333	0	0	pos	low
72	34	1	-1.16152396	-0.857990052	-2.019514011	'p2'	1	0	0	pos	low
73	45	1	0.0113083	-0.857990052	-0.846681751	'p2'	-0.666666667	0	0	pos	low
74	29	1	0.59772443	-0.443551743	0.154172687	'p2'	1	0	0	pos	low
75	45	0	1.379612603	1.421420644	2.801033247	'p2'	0	0	0	pos	low
76	26	1	0.0113083	-0.857990052	-0.846681751	'p2'	-1.25	0	0	pos	low
77	68	0	-0.770579873	-0.650770897	-1.42135077	'p2'	0	0	0	pos	low
78	24	0	1.379612603	0.178105719	1.557718322	'p2'	1.666666667	0	0	pos	low
79	38	0	-0.184163743	-0.443551743	-0.627715486	'p2'	-0.333333333	0	0	pos	low
80	47	1	-0.966051916	0.799763182	-0.166288735	'p2'	-0.333333333	0	0	pos	low
81	28	1	-0.57510783	1.21420149	0.63909366	'p2'	0	0	0	pos	low
82	34	1	0.988668516	1.835858953	2.824527469	'p2'	0.25	0	0	pos	low
83	34	1	-0.770579873	-0.443551743	-1.214131616	'p2'	-0.666666667	0	0	pos	low
84	57	1	0.206780343	-0.857990052	-0.651209708	'p2'	0.333333333	0	0	pos	low
85	38	0	0.988668516	1.835858953	2.824527469	'p2'	-0.333333333	0	0	pos	low
86	43	0	-1.552468046	-0.857990052	-2.410458098	'p2'	0.666666667	0	0	pos	low
87	25	1	-0.57510783	-0.857990052	-1.433097881	'p2'	0.666666667	0	0	pos	low
88	34	1	-0.770579873	-0.857990052	-1.628569925	'p2'	-0.666666667	0	0	pos	low
89	36	0	0.59772443	1.21420149	1.81192592	'p2'	1.666666667	0	0	pos	low
90	32	0	0.988668516	1.21420149	2.202870006	'p2'	1	0	0	pos	low
91	21	0	0.206780343	-0.443551743	-0.2367714	'p2'	-1.333333333	0	0	pos	low
92	30	0	0.793196473	-0.443551743	0.34964473	'p2'	0	0	0	pos	low
93	38	1	1.18414056	1.628639798	2.812780358	'p2'	2	0	0	pos	low
94	38	0	0.402252387	-0.443551743	-0.041299357	'p2'	-0.333333333	0	0	pos	low
95	44	1	0.0113083	-0.857990052	-0.846681751	'p2'	0.666666667	0	0	pos	low
96	32	0	-1.356996003	-0.857990052	-2.214986054	'p2'	-0.333333333	0	0	pos	low
97	30	1	0.402252387	0.178105719	0.580358106	'p2'	0	0	0	pos	low
98	26	1	-0.770579873	0.592544028	-0.178035846	'p2'	-0.333333333	0	0	pos	low
99	35	1	-1.356996003	-0.029113435	-1.386109438	'p2'	0	0	0	pos	low
100	26	1	0.206780343	-0.029113435	0.177666908	'p2'	0.666666667	0	0	pos	low
101	29	1	-0.379635787	0.592544028	0.212908241	'p2'	0	0	0	pos	low
102	38	1	0.793196473	0.385324873	1.178521347	'p2'	-0.333333333	0	0	pos	low
103	31	1	-0.770579873	-0.443551743	-1.214131616	'p2'	1.333333333	0	0	pos	low
104	43	0	1.379612603	-0.650770897	0.728841706	'p2'	-1	0	0	pos	low
105	33	1	0.206780343	1.21420149	1.420981833	'p2'	2	0	0	pos	low
106	32	0	0.59772443	-0.443551743	0.154172687	'p2'	1	0	0	pos	low
107	26	1	-0.379635787	-0.857990052	-1.237625838	'p2'	0	0	0	pos	low
108	28	0	-2.138884176	-0.857990052	-2.996874228	'p2'	-1.333333333	0	0	pos	low
109	28	1	-0.57510783	-0.236332589	-0.811440419	'p2'	0.333333333	0	0	pos	low
110	27	1	0.59772443	0.385324873	0.983049303	'p2'	0.333333333	0	0	pos	low
111	51	0	-0.770579873	0.592544028	-0.178035846	'p2'	0.333333333	0	0	pos	low
112	34	1	0.402252387	-0.650770897	-0.248518511	'p2'	-0.333333333	0	0	pos	low
113	27	1	0.0113083	-0.857990052	-0.846681751	'p2'	0	0	0	pos	low
114	25	1	0.793196473	-0.857990052	-0.064793578	'p2'	1.333333333	0	0	pos	low
115	37	1	0.402252387	2.250297261	2.652549647	'p2'	0	0	0	pos	low
116	36	0	0.0113083	0.592544028	0.603852328	'p2'	0.666666667	0	0	pos	low
117	31	0	0.793196473	-0.650770897	0.142425576	'p2'	0.333333333	0	0	pos	low
118	33	0	0.59772443	2.664735569	3.262459999	'p2'	0	0	0	pos	low
119	27	1	0.988668516	0.178105719	1.166774236	'p2'	0	0	0	pos	low
120	50	0	-0.770579873	-0.443551743	-1.214131616	'p2'	1.333333333	0	0	pos	low
121	39	1	1.379612603	-0.857990052	0.521622552	'p2'	0.333333333	0	0	pos	low
1	44	1	-0.770579873	-0.650770897	-1.42135077	'p3'	1	0	1	pos	high
2	49	0	0.0113083	-0.857990052	-0.846681751	'p3'	1.333333333	0	1	pos	high
3	39	0	0.988668516	-0.857990052	0.130678465	'p3'	0.333333333	0	1	pos	high
4	41	1	-1.16152396	2.250297261	1.088773301	'p3'	1.333333333	0	1	pos	high
5	33	0	1.18414056	1.628639798	2.812780358	'p3'	0.5	0	1	pos	high
6	28	0	0.0113083	-0.443551743	-0.432243443	'p3'	0.666666667	0	1	pos	high
7	32	1	0.206780343	-0.857990052	-0.651209708	'p3'	-1	0	1	pos	high
8	25	0	0.793196473	0.178105719	0.971302192	'p3'	1.666666667	0	1	pos	high
9	34	1	-1.74794009	-0.857990052	-2.605930141	'p3'	1.666666667	0	1	pos	high
10	25	0	-0.379635787	-0.236332589	-0.615968376	'p3'	0.333333333	0	1	pos	high
11	41	1	-1.16152396	1.835858953	0.674334993	'p3'	1	0	1	pos	high
12	40	0	-0.57510783	-0.029113435	-0.604221265	'p3'	0.333333333	0	1	pos	high
13	28	0	1.379612603	2.043078107	3.42269071	'p3'	3	0	1	pos	high
14	35	1	-1.552468046	-0.857990052	-2.410458098	'p3'	-0.333333333	0	1	pos	high
15	38	1	-0.770579873	-0.650770897	-1.42135077	'p3'	1	0	1	pos	high
16	41	0	1.379612603	-0.650770897	0.728841706	'p3'	0.666666667	0	1	pos	high
17	34	0	0.988668516	-0.857990052	0.130678465	'p3'	0.666666667	0	1	pos	high
18	31	0	-1.552468046	-0.857990052	-2.410458098	'p3'	-1.5	0	1	pos	high
19	25	1	0.0113083	-0.443551743	-0.432243443	'p3'	2.666666667	0	1	pos	high
20	27	0	1.379612603	0.385324873	1.764937476	'p3'	3.333333333	0	1	pos	high
21	26	0	0.206780343	0.592544028	0.799324371	'p3'	0.666666667	0	1	pos	high
22	48	0	-0.379635787	-0.857990052	-1.237625838	'p3'	1	0	1	pos	high
23	43	0	-1.356996003	-0.857990052	-2.214986054	'p3'	1.333333333	0	1	pos	high
24	23	0	-1.943412133	-0.650770897	-2.59418303	'p3'	-0.333333333	0	1	pos	high
25	29	0	-0.379635787	-0.857990052	-1.237625838	'p3'	0	0	1	pos	high
26	42	1	1.18414056	-0.857990052	0.326150508	'p3'	0	0	1	pos	high
27	27	1	-1.552468046	-0.857990052	-2.410458098	'p3'	-0.333333333	0	1	pos	high
28	27	1	0.988668516	1.421420644	2.410089161	'p3'	1.666666667	0	1	pos	high
29	33	1	-1.356996003	-0.650770897	-2.0077669	'p3'	1.333333333	0	1	pos	high
30	44	1	0.0113083	1.421420644	1.432728944	'p3'	-0.333333333	0	1	pos	high
31	29	1	-1.356996003	0.178105719	-1.178890284	'p3'	1.5	0	1	pos	high
32	58	1	1.379612603	1.006982336	2.386594939	'p3'	1	0	1	pos	high
33	30	0	1.379612603	-0.857990052	0.521622552	'p3'	2	0	1	pos	high
34	25	1	0.988668516	-0.857990052	0.130678465	'p3'	-1	0	1	pos	high
35	28	0	0.988668516	-0.857990052	0.130678465	'p3'	0.666666667	0	1	pos	high
36	21	0	0.206780343	1.421420644	1.628200988	'p3'	2	0	1	pos	high
37	30	1	-2.138884176	-0.857990052	-2.996874228	'p3'	1.666666667	0	1	pos	high
38	47	1	-0.184163743	-0.650770897	-0.834934641	'p3'	0.333333333	0	1	pos	high
39	24	1	1.379612603	1.21420149	2.593814093	'p3'	0	0	1	pos	high
40	33	1	1.379612603	1.006982336	2.386594939	'p3'	2	0	1	pos	high
41	27	0	1.18414056	0.592544028	1.776684587	'p3'	1.333333333	0	1	pos	high
42	51	1	1.379612603	1.421420644	2.801033247	'p3'	0	0	1	pos	high
43	35	1	-0.966051916	-0.857990052	-1.824041968	'p3'	-0.333333333	0	1	pos	high
44	41	0	-1.74794009	-0.857990052	-2.605930141	'p3'	0.333333333	0	1	pos	high
45	26	0	-0.379635787	0.799763182	0.420127395	'p3'	0.333333333	0	1	pos	high
46	26	1	0.206780343	1.835858953	2.042639296	'p3'	1.666666667	0	1	pos	high
47	31	1	-1.16152396	-0.650770897	-1.812294857	'p3'	0.666666667	0	1	pos	high
48	32	1	0.402252387	0.178105719	0.580358106	'p3'	1.666666667	0	1	pos	high
49	33	1	-0.184163743	-0.650770897	-0.834934641	'p3'	0.666666667	0	1	pos	high
50	37	0	0.988668516	-0.857990052	0.130678465	'p3'	0.666666667	0	1	pos	high
51	37	0	1.18414056	2.457516415	3.641656975	'p3'	1.666666667	0	1	pos	high
52	33	1	1.18414056	2.043078107	3.227218666	'p3'	0.666666667	0	1	pos	high
53	30	0	1.18414056	-0.650770897	0.533369662	'p3'	1.333333333	0	1	pos	high
54	25	0	0.0113083	1.835858953	1.847167253	'p3'	1	0	1	pos	high
55	36	1	1.18414056	-0.857990052	0.326150508	'p3'	-0.666666667	0	1	pos	high
56	36	1	-1.74794009	-0.857990052	-2.605930141	'p3'	0.333333333	0	1	pos	high
57	29	1	0.988668516	0.385324873	1.37399339	'p3'	2	0	1	pos	high
58	50	0	0.59772443	-0.029113435	0.568610995	'p3'	0.666666667	0	1	pos	high
59	24	0	0.0113083	-0.029113435	-0.017805135	'p3'	1.666666667	0	1	pos	high
60	46	0	-1.74794009	-0.857990052	-2.605930141	'p3'	1.333333333	0	1	pos	high
61	22	1	0.988668516	-0.443551743	0.545116773	'p3'	0.666666667	0	1	pos	high
62	32	0	-0.966051916	-0.443551743	-1.40960366	'p3'	1.5	0	1	pos	high
63	43	1	-0.966051916	-0.857990052	-1.824041968	'p3'	-0.333333333	0	1	pos	high
64	28	1	1.379612603	1.006982336	2.386594939	'p3'	0	0	1	pos	high
65	24	1	-0.57510783	1.421420644	0.846312814	'p3'	0.666666667	0	1	pos	high
66	50	0	0.206780343	-0.857990052	-0.651209708	'p3'	-0.333333333	0	1	pos	high
67	30	0	-1.552468046	-0.857990052	-2.410458098	'p3'	1.666666667	0	1	pos	high
68	60	0	0.0113083	-0.650770897	-0.639462597	'p3'	0.666666667	0	1	pos	high
69	53	0	-0.966051916	-0.857990052	-1.824041968	'p3'	0.666666667	0	1	pos	high
70	44	0	0.206780343	-0.857990052	-0.651209708	'p3'	3.333333333	0	1	pos	high
71	28	1	-1.16152396	-0.857990052	-2.019514011	'p3'	0.666666667	0	1	pos	high
72	34	1	-1.16152396	-0.857990052	-2.019514011	'p3'	0.333333333	0	1	pos	high
73	45	1	0.0113083	-0.857990052	-0.846681751	'p3'	1.333333333	0	1	pos	high
74	29	1	0.59772443	-0.443551743	0.154172687	'p3'	1	0	1	pos	high
75	45	0	1.379612603	1.421420644	2.801033247	'p3'	0	0	1	pos	high
76	26	1	0.0113083	-0.857990052	-0.846681751	'p3'	-0.666666667	0	1	pos	high
77	68	0	-0.770579873	-0.650770897	-1.42135077	'p3'	1.5	0	1	pos	high
78	24	0	1.379612603	0.178105719	1.557718322	'p3'	2.333333333	0	1	pos	high
79	38	0	-0.184163743	-0.443551743	-0.627715486	'p3'	0.333333333	0	1	pos	high
80	47	1	-0.966051916	0.799763182	-0.166288735	'p3'	0.333333333	0	1	pos	high
81	28	1	-0.57510783	1.21420149	0.63909366	'p3'	1.333333333	0	1	pos	high
82	34	1	0.988668516	1.835858953	2.824527469	'p3'	-0.666666667	0	1	pos	high
83	34	1	-0.770579873	-0.443551743	-1.214131616	'p3'	-0.666666667	0	1	pos	high
84	57	1	0.206780343	-0.857990052	-0.651209708	'p3'	0.333333333	0	1	pos	high
85	38	0	0.988668516	1.835858953	2.824527469	'p3'	0.333333333	0	1	pos	high
86	43	0	-1.552468046	-0.857990052	-2.410458098	'p3'	1	0	1	pos	high
87	25	1	-0.57510783	-0.857990052	-1.433097881	'p3'	0	0	1	pos	high
88	34	1	-0.770579873	-0.857990052	-1.628569925	'p3'	0.333333333	0	1	pos	high
89	36	0	0.59772443	1.21420149	1.81192592	'p3'	1	0	1	pos	high
90	32	0	0.988668516	1.21420149	2.202870006	'p3'	1.333333333	0	1	pos	high
91	21	0	0.206780343	-0.443551743	-0.2367714	'p3'	-0.333333333	0	1	pos	high
92	30	0	0.793196473	-0.443551743	0.34964473	'p3'	-0.666666667	0	1	pos	high
93	38	1	1.18414056	1.628639798	2.812780358	'p3'	2.666666667	0	1	pos	high
94	38	0	0.402252387	-0.443551743	-0.041299357	'p3'	0	0	1	pos	high
95	44	1	0.0113083	-0.857990052	-0.846681751	'p3'	0.333333333	0	1	pos	high
96	32	0	-1.356996003	-0.857990052	-2.214986054	'p3'	1	0	1	pos	high
97	30	1	0.402252387	0.178105719	0.580358106	'p3'	-0.666666667	0	1	pos	high
98	26	1	-0.770579873	0.592544028	-0.178035846	'p3'	2	0	1	pos	high
99	35	1	-1.356996003	-0.029113435	-1.386109438	'p3'	0	0	1	pos	high
100	26	1	0.206780343	-0.029113435	0.177666908	'p3'	2.666666667	0	1	pos	high
101	29	1	-0.379635787	0.592544028	0.212908241	'p3'	-1	0	1	pos	high
102	38	1	0.793196473	0.385324873	1.178521347	'p3'	-0.666666667	0	1	pos	high
103	31	1	-0.770579873	-0.443551743	-1.214131616	'p3'	1.666666667	0	1	pos	high
104	43	0	1.379612603	-0.650770897	0.728841706	'p3'	0	0	1	pos	high
105	33	1	0.206780343	1.21420149	1.420981833	'p3'	1	0	1	pos	high
106	32	0	0.59772443	-0.443551743	0.154172687	'p3'	1	0	1	pos	high
107	26	1	-0.379635787	-0.857990052	-1.237625838	'p3'	0.333333333	0	1	pos	high
108	28	0	-2.138884176	-0.857990052	-2.996874228	'p3'	-1	0	1	pos	high
109	28	1	-0.57510783	-0.236332589	-0.811440419	'p3'	-0.666666667	0	1	pos	high
110	27	1	0.59772443	0.385324873	0.983049303	'p3'	3.333333333	0	1	pos	high
111	51	0	-0.770579873	0.592544028	-0.178035846	'p3'	2	0	1	pos	high
112	34	1	0.402252387	-0.650770897	-0.248518511	'p3'	1.333333333	0	1	pos	high
113	27	1	0.0113083	-0.857990052	-0.846681751	'p3'	1	0	1	pos	high
114	25	1	0.793196473	-0.857990052	-0.064793578	'p3'	1	0	1	pos	high
115	37	1	0.402252387	2.250297261	2.652549647	'p3'	0.666666667	0	1	pos	high
116	36	0	0.0113083	0.592544028	0.603852328	'p3'	0.333333333	0	1	pos	high
117	31	0	0.793196473	-0.650770897	0.142425576	'p3'	-1	0	1	pos	high
118	33	0	0.59772443	2.664735569	3.262459999	'p3'	0.333333333	0	1	pos	high
119	27	1	0.988668516	0.178105719	1.166774236	'p3'	1	0	1	pos	high
120	50	0	-0.770579873	-0.443551743	-1.214131616	'p3'	0.333333333	0	1	pos	high
121	39	1	1.379612603	-0.857990052	0.521622552	'p3'	2	0	1	pos	high
1	44	1	-0.770579873	-0.650770897	-1.42135077	'n2'	1	1	0	neg	low
2	49	0	0.0113083	-0.857990052	-0.846681751	'n2'	2	1	0	neg	low
3	39	0	0.988668516	-0.857990052	0.130678465	'n2'	1	1	0	neg	low
4	41	1	-1.16152396	2.250297261	1.088773301	'n2'	1	1	0	neg	low
5	33	0	1.18414056	1.628639798	2.812780358	'n2'	1.333333333	1	0	neg	low
6	28	0	0.0113083	-0.443551743	-0.432243443	'n2'	-0.666666667	1	0	neg	low
7	32	1	0.206780343	-0.857990052	-0.651209708	'n2'	0.666666667	1	0	neg	low
8	25	0	0.793196473	0.178105719	0.971302192	'n2'	0.333333333	1	0	neg	low
9	34	1	-1.74794009	-0.857990052	-2.605930141	'n2'	1.333333333	1	0	neg	low
10	25	0	-0.379635787	-0.236332589	-0.615968376	'n2'	0.666666667	1	0	neg	low
11	41	1	-1.16152396	1.835858953	0.674334993	'n2'	0.333333333	1	0	neg	low
12	40	0	-0.57510783	-0.029113435	-0.604221265	'n2'	0.333333333	1	0	neg	low
13	28	0	1.379612603	2.043078107	3.42269071	'n2'	1.333333333	1	0	neg	low
14	35	1	-1.552468046	-0.857990052	-2.410458098	'n2'	1	1	0	neg	low
15	38	1	-0.770579873	-0.650770897	-1.42135077	'n2'	1	1	0	neg	low
16	41	0	1.379612603	-0.650770897	0.728841706	'n2'	0.333333333	1	0	neg	low
17	34	0	0.988668516	-0.857990052	0.130678465	'n2'	-0.666666667	1	0	neg	low
18	31	0	-1.552468046	-0.857990052	-2.410458098	'n2'	-0.666666667	1	0	neg	low
19	25	1	0.0113083	-0.443551743	-0.432243443	'n2'	3	1	0	neg	low
20	27	0	1.379612603	0.385324873	1.764937476	'n2'	1.333333333	1	0	neg	low
21	26	0	0.206780343	0.592544028	0.799324371	'n2'	-0.666666667	1	0	neg	low
22	48	0	-0.379635787	-0.857990052	-1.237625838	'n2'	0.333333333	1	0	neg	low
23	43	0	-1.356996003	-0.857990052	-2.214986054	'n2'	1	1	0	neg	low
24	23	0	-1.943412133	-0.650770897	-2.59418303	'n2'	0.666666667	1	0	neg	low
25	29	0	-0.379635787	-0.857990052	-1.237625838	'n2'	0.75	1	0	neg	low
26	42	1	1.18414056	-0.857990052	0.326150508	'n2'	-0.5	1	0	neg	low
27	27	1	-1.552468046	-0.857990052	-2.410458098	'n2'	0.333333333	1	0	neg	low
28	27	1	0.988668516	1.421420644	2.410089161	'n2'	1.666666667	1	0	neg	low
29	33	1	-1.356996003	-0.650770897	-2.0077669	'n2'	0.333333333	1	0	neg	low
30	44	1	0.0113083	1.421420644	1.432728944	'n2'	0.333333333	1	0	neg	low
31	29	1	-1.356996003	0.178105719	-1.178890284	'n2'	0	1	0	neg	low
32	58	1	1.379612603	1.006982336	2.386594939	'n2'	0.666666667	1	0	neg	low
33	30	0	1.379612603	-0.857990052	0.521622552	'n2'	2.666666667	1	0	neg	low
34	25	1	0.988668516	-0.857990052	0.130678465	'n2'	1.333333333	1	0	neg	low
35	28	0	0.988668516	-0.857990052	0.130678465	'n2'	-0.25	1	0	neg	low
36	21	0	0.206780343	1.421420644	1.628200988	'n2'	1.333333333	1	0	neg	low
37	30	1	-2.138884176	-0.857990052	-2.996874228	'n2'	0	1	0	neg	low
38	47	1	-0.184163743	-0.650770897	-0.834934641	'n2'	0.333333333	1	0	neg	low
39	24	1	1.379612603	1.21420149	2.593814093	'n2'	0	1	0	neg	low
40	33	1	1.379612603	1.006982336	2.386594939	'n2'	-0.2	1	0	neg	low
41	27	0	1.18414056	0.592544028	1.776684587	'n2'	2	1	0	neg	low
42	51	1	1.379612603	1.421420644	2.801033247	'n2'	0.333333333	1	0	neg	low
43	35	1	-0.966051916	-0.857990052	-1.824041968	'n2'	-0.333333333	1	0	neg	low
44	41	0	-1.74794009	-0.857990052	-2.605930141	'n2'	1.333333333	1	0	neg	low
45	26	0	-0.379635787	0.799763182	0.420127395	'n2'	-0.333333333	1	0	neg	low
46	26	1	0.206780343	1.835858953	2.042639296	'n2'	-0.666666667	1	0	neg	low
47	31	1	-1.16152396	-0.650770897	-1.812294857	'n2'	1	1	0	neg	low
48	32	1	0.402252387	0.178105719	0.580358106	'n2'	1	1	0	neg	low
49	33	1	-0.184163743	-0.650770897	-0.834934641	'n2'	0.666666667	1	0	neg	low
50	37	0	0.988668516	-0.857990052	0.130678465	'n2'	0	1	0	neg	low
51	37	0	1.18414056	2.457516415	3.641656975	'n2'	-0.666666667	1	0	neg	low
52	33	1	1.18414056	2.043078107	3.227218666	'n2'	1	1	0	neg	low
53	30	0	1.18414056	-0.650770897	0.533369662	'n2'	1	1	0	neg	low
54	25	0	0.0113083	1.835858953	1.847167253	'n2'	1	1	0	neg	low
55	36	1	1.18414056	-0.857990052	0.326150508	'n2'	-0.333333333	1	0	neg	low
56	36	1	-1.74794009	-0.857990052	-2.605930141	'n2'	1.333333333	1	0	neg	low
57	29	1	0.988668516	0.385324873	1.37399339	'n2'	1.333333333	1	0	neg	low
58	50	0	0.59772443	-0.029113435	0.568610995	'n2'	0.666666667	1	0	neg	low
59	24	0	0.0113083	-0.029113435	-0.017805135	'n2'	-0.666666667	1	0	neg	low
60	46	0	-1.74794009	-0.857990052	-2.605930141	'n2'	0.333333333	1	0	neg	low
61	22	1	0.988668516	-0.443551743	0.545116773	'n2'	-0.666666667	1	0	neg	low
62	32	0	-0.966051916	-0.443551743	-1.40960366	'n2'	1.666666667	1	0	neg	low
63	43	1	-0.966051916	-0.857990052	-1.824041968	'n2'	0	1	0	neg	low
64	28	1	1.379612603	1.006982336	2.386594939	'n2'	1.333333333	1	0	neg	low
65	24	1	-0.57510783	1.421420644	0.846312814	'n2'	-0.666666667	1	0	neg	low
66	50	0	0.206780343	-0.857990052	-0.651209708	'n2'	0	1	0	neg	low
67	30	0	-1.552468046	-0.857990052	-2.410458098	'n2'	0.666666667	1	0	neg	low
68	60	0	0.0113083	-0.650770897	-0.639462597	'n2'	0.333333333	1	0	neg	low
69	53	0	-0.966051916	-0.857990052	-1.824041968	'n2'	0.333333333	1	0	neg	low
70	44	0	0.206780343	-0.857990052	-0.651209708	'n2'	1	1	0	neg	low
71	28	1	-1.16152396	-0.857990052	-2.019514011	'n2'	0.666666667	1	0	neg	low
72	34	1	-1.16152396	-0.857990052	-2.019514011	'n2'	0.333333333	1	0	neg	low
73	45	1	0.0113083	-0.857990052	-0.846681751	'n2'	-0.333333333	1	0	neg	low
74	29	1	0.59772443	-0.443551743	0.154172687	'n2'	1	1	0	neg	low
75	45	0	1.379612603	1.421420644	2.801033247	'n2'	0.666666667	1	0	neg	low
76	26	1	0.0113083	-0.857990052	-0.846681751	'n2'	1.333333333	1	0	neg	low
77	68	0	-0.770579873	-0.650770897	-1.42135077	'n2'	-0.333333333	1	0	neg	low
78	24	0	1.379612603	0.178105719	1.557718322	'n2'	1.666666667	1	0	neg	low
79	38	0	-0.184163743	-0.443551743	-0.627715486	'n2'	0.333333333	1	0	neg	low
80	47	1	-0.966051916	0.799763182	-0.166288735	'n2'	-1	1	0	neg	low
81	28	1	-0.57510783	1.21420149	0.63909366	'n2'	-0.333333333	1	0	neg	low
82	34	1	0.988668516	1.835858953	2.824527469	'n2'	-0.333333333	1	0	neg	low
83	34	1	-0.770579873	-0.443551743	-1.214131616	'n2'	0	1	0	neg	low
84	57	1	0.206780343	-0.857990052	-0.651209708	'n2'	0.333333333	1	0	neg	low
85	38	0	0.988668516	1.835858953	2.824527469	'n2'	0.666666667	1	0	neg	low
86	43	0	-1.552468046	-0.857990052	-2.410458098	'n2'	0	1	0	neg	low
87	25	1	-0.57510783	-0.857990052	-1.433097881	'n2'	0.666666667	1	0	neg	low
88	34	1	-0.770579873	-0.857990052	-1.628569925	'n2'	0.333333333	1	0	neg	low
89	36	0	0.59772443	1.21420149	1.81192592	'n2'	1.333333333	1	0	neg	low
90	32	0	0.988668516	1.21420149	2.202870006	'n2'	1	1	0	neg	low
91	21	0	0.206780343	-0.443551743	-0.2367714	'n2'	2	1	0	neg	low
92	30	0	0.793196473	-0.443551743	0.34964473	'n2'	0.333333333	1	0	neg	low
93	38	1	1.18414056	1.628639798	2.812780358	'n2'	1	1	0	neg	low
94	38	0	0.402252387	-0.443551743	-0.041299357	'n2'	0.333333333	1	0	neg	low
95	44	1	0.0113083	-0.857990052	-0.846681751	'n2'	-0.333333333	1	0	neg	low
96	32	0	-1.356996003	-0.857990052	-2.214986054	'n2'	1	1	0	neg	low
97	30	1	0.402252387	0.178105719	0.580358106	'n2'	1.333333333	1	0	neg	low
98	26	1	-0.770579873	0.592544028	-0.178035846	'n2'	-0.333333333	1	0	neg	low
99	35	1	-1.356996003	-0.029113435	-1.386109438	'n2'	0.333333333	1	0	neg	low
100	26	1	0.206780343	-0.029113435	0.177666908	'n2'	2	1	0	neg	low
101	29	1	-0.379635787	0.592544028	0.212908241	'n2'	1.666666667	1	0	neg	low
102	38	1	0.793196473	0.385324873	1.178521347	'n2'	1	1	0	neg	low
103	31	1	-0.770579873	-0.443551743	-1.214131616	'n2'	1	1	0	neg	low
104	43	0	1.379612603	-0.650770897	0.728841706	'n2'	0.333333333	1	0	neg	low
105	33	1	0.206780343	1.21420149	1.420981833	'n2'	1	1	0	neg	low
106	32	0	0.59772443	-0.443551743	0.154172687	'n2'	0	1	0	neg	low
107	26	1	-0.379635787	-0.857990052	-1.237625838	'n2'	1.333333333	1	0	neg	low
108	28	0	-2.138884176	-0.857990052	-2.996874228	'n2'	2	1	0	neg	low
109	28	1	-0.57510783	-0.236332589	-0.811440419	'n2'	0.666666667	1	0	neg	low
110	27	1	0.59772443	0.385324873	0.983049303	'n2'	0.333333333	1	0	neg	low
111	51	0	-0.770579873	0.592544028	-0.178035846	'n2'	1.333333333	1	0	neg	low
112	34	1	0.402252387	-0.650770897	-0.248518511	'n2'	0	1	0	neg	low
113	27	1	0.0113083	-0.857990052	-0.846681751	'n2'	-1.666666667	1	0	neg	low
114	25	1	0.793196473	-0.857990052	-0.064793578	'n2'	0	1	0	neg	low
115	37	1	0.402252387	2.250297261	2.652549647	'n2'	2.5	1	0	neg	low
116	36	0	0.0113083	0.592544028	0.603852328	'n2'	1.666666667	1	0	neg	low
117	31	0	0.793196473	-0.650770897	0.142425576	'n2'	1.333333333	1	0	neg	low
118	33	0	0.59772443	2.664735569	3.262459999	'n2'	0.75	1	0	neg	low
119	27	1	0.988668516	0.178105719	1.166774236	'n2'	1	1	0	neg	low
120	50	0	-0.770579873	-0.443551743	-1.214131616	'n2'	0	1	0	neg	low
121	39	1	1.379612603	-0.857990052	0.521622552	'n2'	0.666666667	1	0	neg	low
1	44	1	-0.770579873	-0.650770897	-1.42135077	'n3'	0.666666667	1	1	neg	high
2	49	0	0.0113083	-0.857990052	-0.846681751	'n3'	2	1	1	neg	high
3	39	0	0.988668516	-0.857990052	0.130678465	'n3'	0.333333333	1	1	neg	high
4	41	1	-1.16152396	2.250297261	1.088773301	'n3'	2.333333333	1	1	neg	high
5	33	0	1.18414056	1.628639798	2.812780358	'n3'	1.25	1	1	neg	high
6	28	0	0.0113083	-0.443551743	-0.432243443	'n3'	0	1	1	neg	high
7	32	1	0.206780343	-0.857990052	-0.651209708	'n3'	0.666666667	1	1	neg	high
8	25	0	0.793196473	0.178105719	0.971302192	'n3'	1	1	1	neg	high
9	34	1	-1.74794009	-0.857990052	-2.605930141	'n3'	0.666666667	1	1	neg	high
10	25	0	-0.379635787	-0.236332589	-0.615968376	'n3'	0.666666667	1	1	neg	high
11	41	1	-1.16152396	1.835858953	0.674334993	'n3'	2	1	1	neg	high
12	40	0	-0.57510783	-0.029113435	-0.604221265	'n3'	-0.666666667	1	1	neg	high
13	28	0	1.379612603	2.043078107	3.42269071	'n3'	3	1	1	neg	high
14	35	1	-1.552468046	-0.857990052	-2.410458098	'n3'	0.666666667	1	1	neg	high
15	38	1	-0.770579873	-0.650770897	-1.42135077	'n3'	-0.333333333	1	1	neg	high
16	41	0	1.379612603	-0.650770897	0.728841706	'n3'	1	1	1	neg	high
17	34	0	0.988668516	-0.857990052	0.130678465	'n3'	1	1	1	neg	high
18	31	0	-1.552468046	-0.857990052	-2.410458098	'n3'	3.666666667	1	1	neg	high
19	25	1	0.0113083	-0.443551743	-0.432243443	'n3'	2.75	1	1	neg	high
20	27	0	1.379612603	0.385324873	1.764937476	'n3'	1	1	1	neg	high
21	26	0	0.206780343	0.592544028	0.799324371	'n3'	1.333333333	1	1	neg	high
22	48	0	-0.379635787	-0.857990052	-1.237625838	'n3'	0.666666667	1	1	neg	high
23	43	0	-1.356996003	-0.857990052	-2.214986054	'n3'	1.5	1	1	neg	high
24	23	0	-1.943412133	-0.650770897	-2.59418303	'n3'	2	1	1	neg	high
25	29	0	-0.379635787	-0.857990052	-1.237625838	'n3'	1	1	1	neg	high
26	42	1	1.18414056	-0.857990052	0.326150508	'n3'	1.666666667	1	1	neg	high
27	27	1	-1.552468046	-0.857990052	-2.410458098	'n3'	1	1	1	neg	high
28	27	1	0.988668516	1.421420644	2.410089161	'n3'	1.333333333	1	1	neg	high
29	33	1	-1.356996003	-0.650770897	-2.0077669	'n3'	0	1	1	neg	high
30	44	1	0.0113083	1.421420644	1.432728944	'n3'	0.666666667	1	1	neg	high
31	29	1	-1.356996003	0.178105719	-1.178890284	'n3'	1.333333333	1	1	neg	high
32	58	1	1.379612603	1.006982336	2.386594939	'n3'	1.333333333	1	1	neg	high
33	30	0	1.379612603	-0.857990052	0.521622552	'n3'	-0.333333333	1	1	neg	high
34	25	1	0.988668516	-0.857990052	0.130678465	'n3'	2.333333333	1	1	neg	high
35	28	0	0.988668516	-0.857990052	0.130678465	'n3'	3.666666667	1	1	neg	high
36	21	0	0.206780343	1.421420644	1.628200988	'n3'	2.333333333	1	1	neg	high
37	30	1	-2.138884176	-0.857990052	-2.996874228	'n3'	0	1	1	neg	high
38	47	1	-0.184163743	-0.650770897	-0.834934641	'n3'	0.333333333	1	1	neg	high
39	24	1	1.379612603	1.21420149	2.593814093	'n3'	0	1	1	neg	high
40	33	1	1.379612603	1.006982336	2.386594939	'n3'	0	1	1	neg	high
41	27	0	1.18414056	0.592544028	1.776684587	'n3'	2	1	1	neg	high
42	51	1	1.379612603	1.421420644	2.801033247	'n3'	1	1	1	neg	high
43	35	1	-0.966051916	-0.857990052	-1.824041968	'n3'	1.333333333	1	1	neg	high
44	41	0	-1.74794009	-0.857990052	-2.605930141	'n3'	1.333333333	1	1	neg	high
45	26	0	-0.379635787	0.799763182	0.420127395	'n3'	0	1	1	neg	high
46	26	1	0.206780343	1.835858953	2.042639296	'n3'	0	1	1	neg	high
47	31	1	-1.16152396	-0.650770897	-1.812294857	'n3'	1	1	1	neg	high
48	32	1	0.402252387	0.178105719	0.580358106	'n3'	0.666666667	1	1	neg	high
49	33	1	-0.184163743	-0.650770897	-0.834934641	'n3'	1.333333333	1	1	neg	high
50	37	0	0.988668516	-0.857990052	0.130678465	'n3'	1.333333333	1	1	neg	high
51	37	0	1.18414056	2.457516415	3.641656975	'n3'	1.333333333	1	1	neg	high
52	33	1	1.18414056	2.043078107	3.227218666	'n3'	2.666666667	1	1	neg	high
53	30	0	1.18414056	-0.650770897	0.533369662	'n3'	0	1	1	neg	high
54	25	0	0.0113083	1.835858953	1.847167253	'n3'	1	1	1	neg	high
55	36	1	1.18414056	-0.857990052	0.326150508	'n3'	1.25	1	1	neg	high
56	36	1	-1.74794009	-0.857990052	-2.605930141	'n3'	0.666666667	1	1	neg	high
57	29	1	0.988668516	0.385324873	1.37399339	'n3'	2	1	1	neg	high
58	50	0	0.59772443	-0.029113435	0.568610995	'n3'	1.333333333	1	1	neg	high
59	24	0	0.0113083	-0.029113435	-0.017805135	'n3'	0.666666667	1	1	neg	high
60	46	0	-1.74794009	-0.857990052	-2.605930141	'n3'	-0.333333333	1	1	neg	high
61	22	1	0.988668516	-0.443551743	0.545116773	'n3'	0.333333333	1	1	neg	high
62	32	0	-0.966051916	-0.443551743	-1.40960366	'n3'	1	1	1	neg	high
63	43	1	-0.966051916	-0.857990052	-1.824041968	'n3'	2.666666667	1	1	neg	high
64	28	1	1.379612603	1.006982336	2.386594939	'n3'	2	1	1	neg	high
65	24	1	-0.57510783	1.421420644	0.846312814	'n3'	0	1	1	neg	high
66	50	0	0.206780343	-0.857990052	-0.651209708	'n3'	0.333333333	1	1	neg	high
67	30	0	-1.552468046	-0.857990052	-2.410458098	'n3'	1	1	1	neg	high
68	60	0	0.0113083	-0.650770897	-0.639462597	'n3'	0.333333333	1	1	neg	high
69	53	0	-0.966051916	-0.857990052	-1.824041968	'n3'	1	1	1	neg	high
70	44	0	0.206780343	-0.857990052	-0.651209708	'n3'	1.333333333	1	1	neg	high
71	28	1	-1.16152396	-0.857990052	-2.019514011	'n3'	1	1	1	neg	high
72	34	1	-1.16152396	-0.857990052	-2.019514011	'n3'	0.666666667	1	1	neg	high
73	45	1	0.0113083	-0.857990052	-0.846681751	'n3'	-1	1	1	neg	high
74	29	1	0.59772443	-0.443551743	0.154172687	'n3'	0.666666667	1	1	neg	high
75	45	0	1.379612603	1.421420644	2.801033247	'n3'	0.666666667	1	1	neg	high
76	26	1	0.0113083	-0.857990052	-0.846681751	'n3'	1.333333333	1	1	neg	high
77	68	0	-0.770579873	-0.650770897	-1.42135077	'n3'	1.5	1	1	neg	high
78	24	0	1.379612603	0.178105719	1.557718322	'n3'	1.333333333	1	1	neg	high
79	38	0	-0.184163743	-0.443551743	-0.627715486	'n3'	-0.333333333	1	1	neg	high
80	47	1	-0.966051916	0.799763182	-0.166288735	'n3'	0.5	1	1	neg	high
81	28	1	-0.57510783	1.21420149	0.63909366	'n3'	0	1	1	neg	high
82	34	1	0.988668516	1.835858953	2.824527469	'n3'	1	1	1	neg	high
83	34	1	-0.770579873	-0.443551743	-1.214131616	'n3'	0	1	1	neg	high
84	57	1	0.206780343	-0.857990052	-0.651209708	'n3'	0.333333333	1	1	neg	high
85	38	0	0.988668516	1.835858953	2.824527469	'n3'	0	1	1	neg	high
86	43	0	-1.552468046	-0.857990052	-2.410458098	'n3'	0.333333333	1	1	neg	high
87	25	1	-0.57510783	-0.857990052	-1.433097881	'n3'	1.5	1	1	neg	high
88	34	1	-0.770579873	-0.857990052	-1.628569925	'n3'	1.333333333	1	1	neg	high
89	36	0	0.59772443	1.21420149	1.81192592	'n3'	1.333333333	1	1	neg	high
90	32	0	0.988668516	1.21420149	2.202870006	'n3'	1.333333333	1	1	neg	high
91	21	0	0.206780343	-0.443551743	-0.2367714	'n3'	2.333333333	1	1	neg	high
92	30	0	0.793196473	-0.443551743	0.34964473	'n3'	1.333333333	1	1	neg	high
93	38	1	1.18414056	1.628639798	2.812780358	'n3'	2.333333333	1	1	neg	high
94	38	0	0.402252387	-0.443551743	-0.041299357	'n3'	1.666666667	1	1	neg	high
95	44	1	0.0113083	-0.857990052	-0.846681751	'n3'	-0.25	1	1	neg	high
96	32	0	-1.356996003	-0.857990052	-2.214986054	'n3'	2	1	1	neg	high
97	30	1	0.402252387	0.178105719	0.580358106	'n3'	2	1	1	neg	high
98	26	1	-0.770579873	0.592544028	-0.178035846	'n3'	-0.333333333	1	1	neg	high
99	35	1	-1.356996003	-0.029113435	-1.386109438	'n3'	0.333333333	1	1	neg	high
100	26	1	0.206780343	-0.029113435	0.177666908	'n3'	2	1	1	neg	high
101	29	1	-0.379635787	0.592544028	0.212908241	'n3'	1	1	1	neg	high
102	38	1	0.793196473	0.385324873	1.178521347	'n3'	0.666666667	1	1	neg	high
103	31	1	-0.770579873	-0.443551743	-1.214131616	'n3'	0.333333333	1	1	neg	high
104	43	0	1.379612603	-0.650770897	0.728841706	'n3'	0	1	1	neg	high
105	33	1	0.206780343	1.21420149	1.420981833	'n3'	-0.5	1	1	neg	high
106	32	0	0.59772443	-0.443551743	0.154172687	'n3'	2.25	1	1	neg	high
107	26	1	-0.379635787	-0.857990052	-1.237625838	'n3'	0.333333333	1	1	neg	high
108	28	0	-2.138884176	-0.857990052	-2.996874228	'n3'	1	1	1	neg	high
109	28	1	-0.57510783	-0.236332589	-0.811440419	'n3'	1	1	1	neg	high
110	27	1	0.59772443	0.385324873	0.983049303	'n3'	0.333333333	1	1	neg	high
111	51	0	-0.770579873	0.592544028	-0.178035846	'n3'	1.333333333	1	1	neg	high
112	34	1	0.402252387	-0.650770897	-0.248518511	'n3'	0.666666667	1	1	neg	high
113	27	1	0.0113083	-0.857990052	-0.846681751	'n3'	-1.333333333	1	1	neg	high
114	25	1	0.793196473	-0.857990052	-0.064793578	'n3'	1	1	1	neg	high
115	37	1	0.402252387	2.250297261	2.652549647	'n3'	2.666666667	1	1	neg	high
116	36	0	0.0113083	0.592544028	0.603852328	'n3'	2.333333333	1	1	neg	high
117	31	0	0.793196473	-0.650770897	0.142425576	'n3'	-0.333333333	1	1	neg	high
118	33	0	0.59772443	2.664735569	3.262459999	'n3'	1	1	1	neg	high
119	27	1	0.988668516	0.178105719	1.166774236	'n3'	1.333333333	1	1	neg	high
120	50	0	-0.770579873	-0.443551743	-1.214131616	'n3'	0.333333333	1	1	neg	high
121	39	1	1.379612603	-0.857990052	0.521622552	'n3'	1.666666667	1	1	neg	high
