# Supplementary material for: The ecological roots of human susceptibility to social influence: a pre-registered study investigating the impact of early-life adversity
Source: R Soc Open Sci. 2019 Jan 9;6(1):180454. doi: 10.1098/rsos.180454 (PMC6366227; doi:10.1098/rsos.180454)
Supplement: Data_MatlabScripts_RScripts_PilotStudy_ReplicationStudy [file rsos180454supp2.zip › Pilot Study/4_Bootstrapping_data_simulations/sigmoid.m]

function [out] = sigmoid(w, t)
t1 = t(1);
t2 = t(2);
t3 = t(3);
t4 = t(4);
out = t4 + t3 ./( 1 + exp(- t1 * (w - t2))) - t3 ./ (1 + exp(t2* t1));
end
