# Supplementary material for: The ecological roots of human susceptibility to social influence: a pre-registered study investigating the impact of early-life adversity
Source: R Soc Open Sci. 2019 Jan 9;6(1):180454. doi: 10.1098/rsos.180454 (PMC6366227; doi:10.1098/rsos.180454)
Supplement: Data_MatlabScripts_RScripts_PilotStudy_ReplicationStudy [file rsos180454supp2.zip › Pilot Study/5_Detecting_slope_outliers/slopeOutliers.xlsx]

## Sheet: slopeOutliers
ID	cHarsh		cUnpr
1	0.00202931171599035	0	0.00199589987442571	0
2	0.00619054046288756	0	0.0106111726777137	0
3	0.00328775487070911	0	0.00191284648267283	0
4	0.0135572489247766	0	0.0114498199656045	0
5	0.00775653728638103	0	0.0099001733005771	0
6	0.00504660459766479	0	0.0051240176672421	0
7	0.007133547370053	0	0.0070988605866842	0
8	0.0021476034059847	0	0.00219725582191381	0
9	0.0128342282500939	0	0.00598656009806364	0
10	0.000529054051156431	0	0.000534817961653623	0
11	0.00404039337133369	0	0.0024113750881515	0
12	0.0112990934877368	0	0.0113723546419392	0
13	0.0371801935408941	1	0.0539002372313642	1
14	0.00444110640718255	0	0.00439489286365805	0
15	0.00593890231582579	0	0.00583792136730546	0
16	0.000813094460810836	0	0.000374629501947557	0
17	0.00557692054509718	0	0.00464445250543077	0
18	0.0365196844591189	1	0.036551691006798	1
19	0.0244985359684988	0	0.0287809550418139	0
20	0.0270744752432865	0	0.0176115540474679	0
21	0.00523040854411966	0	0.00541130167949189	0
22	0.00273251518259042	0	0.00319458954477901	0
23	0.00514534252325064	0	0.00306240351932786	0
24	0.00642980993901019	0	0.00561724344453398	0
25	0.00158905729002501	0	0.00148715991991617	0
26	0.00826455450627495	0	0.00778937280804831	0
27	0.00662388346476215	0	0.00501391554760692	0
28	0.0111614013168774	0	0.0137283470480856	0
29	0.003562585027807	0	0.00354630431844246	0
30	0.00605192647878097	0	0.0201112026301222	0
31	0.0100716962265618	0	0.0102385316768333	0
32	0.000840401905444051	0	0.000723340170647969	0
33	0.020696258156774	0	0.0223626741547391	0
34	0.0182280208197978	0	0.0171867615513974	0
35	0.0261731154636519	0	0.0294204622660612	0
36	0.00739822025277106	0	0.0150410968505791	0
37	0.0137424940791358	0	0.0100585417367056	0
38	0.00114966879897467	0	0.00109070025801486	0
39	0.0109866501938012	0	0.0101875283988693	0
40	0.00917735152446675	0	0.00879787139730115	0
41	0.0083765450019106	0	0.00653375954501197	0
42	0.00957612415887811	0	0.0113506846009591	0
43	0.00594862535281676	0	0.005864562801315	0
44	0.00384899361494662	0	0.0028109498609573	0
45	0.00412071506585251	0	0.00650698360795388	0
46	0.00870142680544993	0	0.0154581047616365	0
47	0.00312824962309652	0	0.00314742830618181	0
48	0.0025463258855903	0	0.00255797106760569	0
49	0.00312846840210133	0	0.00304402246968922	0
50	0.002295063031817	0	0.00136259496839957	0
51	0.0192431888098673	0	0.0189745063953631	0
52	0.00707225224107591	0	0.00664821076301842	0
53	0.00395272034780883	0	0.00407535126182755	0
54	0.00352602892469413	0	0.00369558838919108	0
55	0.0120614119245811	0	0.00674449151611015	0
56	0.00353384738090464	0	0.00249580359150801	0
57	0.00953447839895945	0	0.0064081253960274	0
58	0.000320057450511487	0	0.000394057055068284	0
59	0.0104418834093017	0	0.0104533815217411	0
60	0.00502342370705776	0	0.00506071766336376	0
61	0.00926993938047646	0	0.00471715099122233	0
62	0.00714473534138621	0	0.00465986422888704	0
63	0.0160964819073604	0	0.0160763684883672	0
64	0.00562028204304584	0	0.00562124614836333	0
65	0.005683568682353	0	0.0135031428187823	0
66	0.00371315013551207	0	0.00387505352449891	0
67	0.00462897651119652	0	0.00284171177564547	0
68	0.00210578739116138	0	0.00203980235044314	0
69	0.00128652664010809	0	0.00131614646373227	0
70	0.0150079585232377	0	0.0203022858807837	0
71	0.00117451570680124	0	0.00116237615203525	0
72	0.00162236535036695	0	0.00162156900800814	0
73	0.0131979710081544	0	0.0147346789395146	0
74	0.0013841979336833	0	0.00174538689479323	0
75	0.00518853331023868	0	0.00641476714734773	0
76	0.0129094401822036	0	0.0130265577488092	0
77	0.00476524300523307	0	0.00477044589356876	0
78	0.0171467635760579	0	0.00895127032012203	0
79	0.00446573025841305	0	0.00461255114146136	0
80	0.00825946458229829	0	0.0108928792081571	0
81	0.00522024394370673	0	0.00958295615125983	0
82	0.00969366376804071	0	0.0244319416500478	0
83	0.00953713588692102	0	0.00779365471491166	0
84	0.00133018350842352	0	0.00108599886510415	0
85	0.00623584190296435	0	0.017842767256373	0
86	0.0019845909407283	0	0.00202513494446721	0
87	0.00227538282235061	0	0.00240665741869983	0
88	0.00335322924266699	0	0.00324754685534127	0
89	0.00428822031447192	0	0.00510265891914361	0
90	0.00177359683307223	0	0.00162687183296611	0
91	0.0208988720621809	0	0.0208935218796616	0
92	0.00668132619172272	0	0.00510656455155123	0
93	0.0243164476196541	0	0.0312863879800855	0
94	0.00411325370928001	0	0.0037714309975469	0
95	0.00528620029583249	0	0.00562927157443723	0
96	0.00628572954029627	0	0.00526002953978317	0
97	0.00958869267689928	0	0.00957379336997187	0
98	0.01148277541843	0	0.0124481662774546	0
99	0.00294945184693359	0	0.00201806830408881	0
100	0.0117414624920916	0	0.0119800534713411	0
101	0.0108368117001172	0	0.0114784490930338	0
102	0.00798798386712232	0	0.00674029003346679	0
103	0.00628602336241512	0	0.0056688358160717	0
104	0.0195791501949816	0	0.00699968059962706	0
105	0.0125577459385072	0	0.0124056761375416	0
106	0.00530420409101298	0	0.00586385155361209	0
107	0.00314682094376367	0	0.00305457693118063	0
108	0.0214838262464863	0	0.0199927597875415	0
109	0.0045338621330143	0	0.00450719894056399	0
110	0.0179379374826881	0	0.0178648018095044	0
111	0.00631216249114392	0	0.00436082117300719	0
112	0.00340606940519659	0	0.00303468729289939	0
113	0.0219013514560411	0	0.0259173012699555	0
114	0.00301469858500149	0	0.00365695492652371	0
115	0.0145287307149586	0	0.0194468464204476	0
116	0.00670292380961531	0	0.00676465510531344	0
117	0.014606619725778	0	0.0123558149564358	0
118	0.00107679476683112	0	0.0148793913678781	0
119	0.00111599030776597	0	0.00118178244828343	0
120	0.00433295558030047	0	0.00433896209694305	0
121	0.00480928480353575	0	0.00651011635054563	0
